# Supplementary material for: Engineered cross-feeding creates inter- and intra-species synthetic yeast communities with enhanced bioproduction
Source: Nat Commun. 2024 Oct 16;15:8924. doi: 10.1038/s41467-024-53117-4 (PMC11484764; doi:10.1038/s41467-024-53117-4)
Supplement: Supplementary file 4 — Source Data file_Supplementary Fig. [file 41467_2024_53117_MOESM4_ESM.zip › Figure 1.xlsx]

## Sheet: 1 (a)
	∆ura3	∆leu2	∆lys5	∆trp2	∆trp4	∆met5	∆ura3-∆leu2	∆ura3-∆lys5	∆ura3-∆trp2	∆ura3-∆trp4	∆ura3-∆met5	∆leu2-∆lys5	∆leu2-∆trp2	∆leu2-∆trp4	∆leu2-∆met5	∆lys5-∆trp2	∆lys5-∆trp4	∆lys5-∆met5	∆trp2-∆trp4	∆trp2-∆met5	∆trp4-∆met5
rep 1	0.2378	0.2142	0.2568	0.1959	0.2412	0.2317	0.2481	0.3254	0.336	0.6967	0.5699	0.2267	0.3242	0.5552	0.2107	0.3072	0.5122	0.3365	0.3792	0.2643	0.6082
rep 2	0.261	0.1923	0.2418	0.1949	0.2242	0.241	0.2389	0.324	0.3608	0.6523	0.6721	0.1973	0.3356	0.6321	0.2266	0.3638	0.5677	0.391	0.4308	0.3621	0.5603
rep 3	0.2381	0.2195	0.2488	0.2032	0.1968	0.2542	0.249	0.3423	0.3837	0.727	0.6957	0.2319	0.3359	0.6392	0.2992	0.4072	0.6173	0.4526	0.4195	0.2848	0.7115

## Sheet: Statistics 1 (a)
Single strains
	Bonferroni's multiple comparisons test	Mean Diff,	95,00% CI of diff,	Below threshold?	Summary	Adjusted P Value
	∆ura3 vs. ∆leu2	0.03697	-0,003219 to 0,07715	No	ns	0.0856	A-B
	∆ura3 vs. ∆lys5	-0.0035	-0,04369 to 0,03669	No	ns	>0,9999	A-C
	∆ura3 vs. ∆trp2	0.04763	0,007448 to 0,08782	Yes	*	0.0148	A-D
	∆ura3 vs. ∆trp4	0.0249	-0,01529 to 0,06509	No	ns	0.6471	A-E
	∆ura3 vs. ∆met5	0.003333	-0,03685 to 0,04352	No	ns	>0,9999	A-F
	∆leu2 vs. ∆lys5	-0.04047	-0,08065 to -0,0002811	Yes	*	0.0477	B-C
	∆leu2 vs. ∆trp2	0.01067	-0,02952 to 0,05085	No	ns	>0,9999	B-D
	∆leu2 vs. ∆trp4	-0.01207	-0,05225 to 0,02812	No	ns	>0,9999	B-E
	∆leu2 vs. ∆met5	-0.03363	-0,07382 to 0,006552	No	ns	0.1502	B-F
	∆lys5 vs. ∆trp2	0.05113	0,01095 to 0,09132	Yes	**	0.0085	C-D
	∆lys5 vs. ∆trp4	0.0284	-0,01179 to 0,06859	No	ns	0.3623	C-E
	∆lys5 vs. ∆met5	0.006833	-0,03335 to 0,04702	No	ns	>0,9999	C-F
	∆trp2 vs. ∆trp4	-0.02273	-0,06292 to 0,01745	No	ns	0.9197	D-E
	∆trp2 vs. ∆met5	-0.0443	-0,08449 to -0,004114	Yes	*	0.0254	D-F
	∆trp4 vs. ∆met5	-0.02157	-0,06175 to 0,01862	No	ns	>0,9999	E-F
	Test details	Mean 1	Mean 2	Mean Diff,	SE of diff,	n1	n2	t	DF
	∆ura3 vs. ∆leu2	0.2456	0.2087	0.03697	0.01101	3	3	3.357	12
	∆ura3 vs. ∆lys5	0.2456	0.2491	-0.0035	0.01101	3	3	0.3178	12
	∆ura3 vs. ∆trp2	0.2456	0.198	0.04763	0.01101	3	3	4.325	12
	∆ura3 vs. ∆trp4	0.2456	0.2207	0.0249	0.01101	3	3	2.261	12
	∆ura3 vs. ∆met5	0.2456	0.2423	0.003333	0.01101	3	3	0.3027	12
	∆leu2 vs. ∆lys5	0.2087	0.2491	-0.04047	0.01101	3	3	3.674	12
	∆leu2 vs. ∆trp2	0.2087	0.198	0.01067	0.01101	3	3	0.9685	12
	∆leu2 vs. ∆trp4	0.2087	0.2207	-0.01207	0.01101	3	3	1.096	12
	∆leu2 vs. ∆met5	0.2087	0.2423	-0.03363	0.01101	3	3	3.054	12
	∆lys5 vs. ∆trp2	0.2491	0.198	0.05113	0.01101	3	3	4.643	12
	∆lys5 vs. ∆trp4	0.2491	0.2207	0.0284	0.01101	3	3	2.579	12
	∆lys5 vs. ∆met5	0.2491	0.2423	0.006833	0.01101	3	3	0.6205	12
	∆trp2 vs. ∆trp4	0.198	0.2207	-0.02273	0.01101	3	3	2.064	12
	∆trp2 vs. ∆met5	0.198	0.2423	-0.0443	0.01101	3	3	4.022	12
	∆trp4 vs. ∆met5	0.2207	0.2423	-0.02157	0.01101	3	3	1.958	12
Cocultures
	Bonferroni's multiple comparisons test	Mean Diff,	95,00% CI of diff,	Below threshold?	Summary	Adjusted P Value
	∆ura3-∆leu2 vs. ∆ura3	-0.0003	-0,02885 to 0,02825	No	ns	>0,9999	G-A
	∆ura3-∆leu2 vs. ∆leu2	0.03667	0,008113 to 0,06522	Yes	*	0.0177	G-B
	Test details	Mean 1	Mean 2	Mean Diff,	SE of diff,	n1	n2	t	DF
	∆ura3-∆leu2 vs. ∆ura3	0.2453	0.2456	-0.0003	0.009618	3	3	0.03119	6
	∆ura3-∆leu2 vs. ∆leu2	0.2453	0.2087	0.03667	0.009618	3	3	3.812	6
	Bonferroni's multiple comparisons test	Mean Diff,	95,00% CI of diff,	Below threshold?	Summary	Adjusted P Value
	∆ura3-∆lys5 vs. ∆ura3	0.08493	0,05924 to 0,1106	Yes	***	0.0001	H-A
	∆ura3-∆lys5 vs. ∆lys5	0.08143	0,05574 to 0,1071	Yes	***	0.0002	H-C
	Test details	Mean 1	Mean 2	Mean Diff,	SE of diff,	n1	n2	t	DF
	∆ura3-∆lys5 vs. ∆ura3	0.3306	0.2456	0.08493	0.008656	3	3	9.812	6
	∆ura3-∆lys5 vs. ∆lys5	0.3306	0.2491	0.08143	0.008656	3	3	9.407	6
	Bonferroni's multiple comparisons test	Mean Diff,	95,00% CI of diff,	Below threshold?	Summary	Adjusted P Value
	∆ura3-∆trp2 vs. ∆ura3	0.1145	0,07578 to 0,1533	Yes	***	0.0002	I-A
	∆ura3-∆trp2 vs. ∆trp2	0.1622	0,1234 to 0,2009	Yes	****	<0,0001	I-D
	Test details	Mean 1	Mean 2	Mean Diff,	SE of diff,	n1	n2	t	DF
	∆ura3-∆trp2 vs. ∆ura3	0.3602	0.2456	0.1145	0.01305	3	3	8.774	6
	∆ura3-∆trp2 vs. ∆trp2	0.3602	0.198	0.1622	0.01305	3	3	12.42	6
	Bonferroni's multiple comparisons test	Mean Diff,	95,00% CI of diff,	Below threshold?	Summary	Adjusted P Value
	∆ura3-∆trp4 vs. ∆ura3	0.4464	0,3824 to 0,5104	Yes	****	<0,0001	J-A
	∆ura3-∆trp4 vs. ∆trp4	0.4713	0,4073 to 0,5353	Yes	****	<0,0001	J-E
	Test details	Mean 1	Mean 2	Mean Diff,	SE of diff,	n1	n2	t	DF
	∆ura3-∆trp4 vs. ∆ura3	0.692	0.2456	0.4464	0.02155	3	3	20.71	6
	∆ura3-∆trp4 vs. ∆trp4	0.692	0.2207	0.4713	0.02155	3	3	21.86	6
	Bonferroni's multiple comparisons test	Mean Diff,	95,00% CI of diff,	Below threshold?	Summary	Adjusted P Value
	∆ura3-∆met5 vs. ∆ura3	0.4003	0,3036 to 0,4970	Yes	****	<0,0001	K-A
	∆ura3-∆met5 vs. ∆met5	0.4036	0,3069 to 0,5003	Yes	****	<0,0001	K-F
	Test details	Mean 1	Mean 2	Mean Diff,	SE of diff,	n1	n2	t	DF
	∆ura3-∆met5 vs. ∆ura3	0.6459	0.2456	0.4003	0.03258	3	3	12.29	6
	∆ura3-∆met5 vs. ∆met5	0.6459	0.2423	0.4036	0.03258	3	3	12.39	6
	Bonferroni's multiple comparisons test	Mean Diff,	95,00% CI of diff,	Below threshold?	Summary	Adjusted P Value
	∆leu2-∆lys5 vs. ∆leu2	0.009967	-0,02466 to 0,04460	No	ns	0.8514	L-B
	∆leu2-∆lys5 vs. ∆lys5	-0.0305	-0,06513 to 0,004130	No	ns	0.0797	L-C
	Test details	Mean 1	Mean 2	Mean Diff,	SE of diff,	n1	n2	t	DF
	∆leu2-∆lys5 vs. ∆leu2	0.2186	0.2087	0.009967	0.01167	3	3	0.8544	6
	∆leu2-∆lys5 vs. ∆lys5	0.2186	0.2491	-0.0305	0.01167	3	3	2.615	6
	Bonferroni's multiple comparisons test	Mean Diff,	95,00% CI of diff,	Below threshold?	Summary	Adjusted P Value
	∆leu2-∆trp2 vs. ∆leu2	0.1232	0,1001 to 0,1464	Yes	****	<0,0001	M-B
	∆leu2-∆trp2 vs. ∆trp2	0.1339	0,1108 to 0,1570	Yes	****	<0,0001	M-D
	Test details	Mean 1	Mean 2	Mean Diff,	SE of diff,	n1	n2	t	DF
	∆leu2-∆trp2 vs. ∆leu2	0.3319	0.2087	0.1232	0.007788	3	3	15.82	6
	∆leu2-∆trp2 vs. ∆trp2	0.3319	0.198	0.1339	0.007788	3	3	17.19	6
	Bonferroni's multiple comparisons test	Mean Diff,	95,00% CI of diff,	Below threshold?	Summary	Adjusted P Value
	∆leu2-∆trp4 vs. ∆leu2	0.4002	0,3251 to 0,4753	Yes	****	<0,0001	N-B
	∆leu2-∆trp4 vs. ∆trp4	0.3881	0,3130 to 0,4632	Yes	****	<0,0001	N-E
	Test details	Mean 1	Mean 2	Mean Diff,	SE of diff,	n1	n2	t	DF
	∆leu2-∆trp4 vs. ∆leu2	0.6088	0.2087	0.4002	0.0253	3	3	15.82	6
	∆leu2-∆trp4 vs. ∆trp4	0.6088	0.2207	0.3881	0.0253	3	3	15.34	6
	Bonferroni's multiple comparisons test	Mean Diff,	95,00% CI of diff,	Below threshold?	Summary	Adjusted P Value
	∆leu2-∆met5 vs. ∆leu2	0.03683	-0,03400 to 0,1077	No	ns	0.3472	O-B
	∆leu2-∆met5 vs. ∆met5	0.0032	-0,06763 to 0,07403	No	ns	>0,9999	O-F
	Test details	Mean 1	Mean 2	Mean Diff,	SE of diff,	n1	n2	t	DF
	∆leu2-∆met5 vs. ∆leu2	0.2455	0.2087	0.03683	0.02386	3	3	1.544	6
	∆leu2-∆met5 vs. ∆met5	0.2455	0.2423	0.0032	0.02386	3	3	0.1341	6
	Bonferroni's multiple comparisons test	Mean Diff,	95,00% CI of diff,	Below threshold?	Summary	Adjusted P Value
	∆lys5-∆trp2 vs. ∆lys5	0.1103	0,03903 to 0,1815	Yes	**	0.0074	P-C
	∆lys5-∆trp2 vs. ∆trp2	0.1614	0,09016 to 0,2326	Yes	**	0.0011	P-D
	Test details	Mean 1	Mean 2	Mean Diff,	SE of diff,	n1	n2	t	DF
	∆lys5-∆trp2 vs. ∆lys5	0.3594	0.2491	0.1103	0.024	3	3	4.595	6
	∆lys5-∆trp2 vs. ∆trp2	0.3594	0.198	0.1614	0.024	3	3	6.726	6
	Bonferroni's multiple comparisons test	Mean Diff,	95,00% CI of diff,	Below threshold?	Summary	Adjusted P Value
	∆lys5-∆trp4 vs. ∆lys5	0.3166	0,2359 to 0,3973	Yes	****	<0,0001	Q-C
	∆lys5-∆trp4 vs. ∆trp4	0.345	0,2643 to 0,4257	Yes	****	<0,0001	Q-E
	Test details	Mean 1	Mean 2	Mean Diff,	SE of diff,	n1	n2	t	DF
	∆lys5-∆trp4 vs. ∆lys5	0.5657	0.2491	0.3166	0.02717	3	3	11.65	6
	∆lys5-∆trp4 vs. ∆trp4	0.5657	0.2207	0.345	0.02717	3	3	12.7	6
	Bonferroni's multiple comparisons test	Mean Diff,	95,00% CI of diff,	Below threshold?	Summary	Adjusted P Value
	∆lys5-∆met5 vs. ∆lys5	0.1442	0,06076 to 0,2277	Yes	**	0.0043	R-C
	∆lys5-∆met5 vs. ∆met5	0.1511	0,06759 to 0,2345	Yes	**	0.0034	R-F
	Test details	Mean 1	Mean 2	Mean Diff,	SE of diff,	n1	n2	t	DF
	∆lys5-∆met5 vs. ∆lys5	0.3934	0.2491	0.1442	0.02812	3	3	5.129	6
	∆lys5-∆met5 vs. ∆met5	0.3934	0.2423	0.1511	0.02812	3	3	5.372	6
	Bonferroni's multiple comparisons test	Mean Diff,	95,00% CI of diff,	Below threshold?	Summary	Adjusted P Value
	∆trp2-∆trp4 vs. ∆trp2	0.2118	0,1622 to 0,2615	Yes	****	<0,0001	S-D
	∆trp2-∆trp4 vs. ∆trp4	0.1891	0,1395 to 0,2387	Yes	****	<0,0001	S-E
	Test details	Mean 1	Mean 2	Mean Diff,	SE of diff,	n1	n2	t	DF
	∆trp2-∆trp4 vs. ∆trp2	0.4098	0.198	0.2118	0.01672	3	3	12.67	6
	∆trp2-∆trp4 vs. ∆trp4	0.4098	0.2207	0.1891	0.01672	3	3	11.31	6
	Bonferroni's multiple comparisons test	Mean Diff,	95,00% CI of diff,	Below threshold?	Summary	Adjusted P Value
	∆trp2-∆met5 vs. ∆trp2	0.1057	0,03157 to 0,1799	Yes	*	0.011	T-D
	∆trp2-∆met5 vs. ∆met5	0.06143	-0,01273 to 0,1356	No	ns	0.0984	T-F
	Test details	Mean 1	Mean 2	Mean Diff,	SE of diff,	n1	n2	t	DF
	∆trp2-∆met5 vs. ∆trp2	0.3037	0.198	0.1057	0.02498	3	3	4.232	6
	∆trp2-∆met5 vs. ∆met5	0.3037	0.2423	0.06143	0.02498	3	3	2.459	6
	Bonferroni's multiple comparisons test	Mean Diff,	95,00% CI of diff,	Below threshold?	Summary	Adjusted P Value
	∆trp4-∆met5 vs. ∆trp4	0.4059	0,2922 to 0,5196	Yes	****	<0,0001	U-E
	∆trp4-∆met5 vs. ∆met5	0.3844	0,2707 to 0,4981	Yes	***	0.0001	U-F
	Test details	Mean 1	Mean 2	Mean Diff,	SE of diff,	n1	n2	t	DF
	∆trp4-∆met5 vs. ∆trp4	0.6267	0.2207	0.4059	0.0383	3	3	10.6	6
	∆trp4-∆met5 vs. ∆met5	0.6267	0.2423	0.3844	0.0383	3	3	10.04	6

## Sheet: 1 (b)
Time (hr)	∆ura3			∆met5			∆ura3-∆met5
	rep 1	rep 2	rep 3	rep 1	rep 2	rep 3	rep 1	rep 2	rep 3
0	0.2236	0.2314	0.1938	0.1663	0.1717	0.1701	0.1916	0.1693	0.1585
2	0.2124	0.1966	0.2056	0.1816	0.1871	0.2035	0.2041	0.1985	0.1819
4	0.2339	0.2078	0.2068	0.2086	0.2078	0.2233	0.2197	0.2229	0.2023
6	0.2348	0.2241	0.2035	0.2323	0.2305	0.2476	0.2348	0.2311	0.2136
8	0.2513	0.2444	0.2468	0.2436	0.2411	0.2564	0.2541	0.2485	0.2345
10	0.2636	0.2408	0.236	0.2464	0.2493	0.2698	0.2715	0.2625	0.2462
12	0.2485	0.2469	0.2258	0.2563	0.262	0.2769	0.2805	0.2703	0.2446
14	0.2559	0.2508	0.2348	0.2666	0.2572	0.2824	0.2854	0.2771	0.2518
16	0.2826	0.2853	0.2516	0.2661	0.2633	0.2828	0.2862	0.2749	0.2575
18	0.294	0.3085	0.2799	0.285	0.2651	0.2871	0.2891	0.2709	0.2629
20	0.298	0.3159	0.2937	0.275	0.2776	0.287	0.2916	0.2723	0.2607
22	0.3102	0.3141	0.2975	0.2743	0.2756	0.2912	0.2968	0.2773	0.2594
24	0.2875	0.3071	0.2977	0.2727	0.2739	0.2878	0.3012	0.2763	0.2625
26	0.2801	0.3078	0.2973	0.2734	0.281	0.291	0.2992	0.2759	0.2589
28	0.2821	0.3091	0.2939	0.2792	0.2897	0.2902	0.3116	0.2496	0.2562
30	0.2769	0.3123	0.2947	0.2766	0.2788	0.2883	0.2951	0.2583	0.251
32	0.2781	0.3046	0.2953	0.2718	0.2937	0.2941	0.2745	0.2594	0.2535
34	0.268	0.3023	0.2892	0.272	0.2909	0.298	0.2606	0.2724	0.262
36	0.2641	0.2938	0.2852	0.2748	0.284	0.2959	0.2696	0.2551	0.2596
38	0.2622	0.2894	0.2902	0.2706	0.2977	0.2894	0.2597	0.2393	0.2589
40	0.2615	0.2863	0.2843	0.2717	0.283	0.2905	0.2613	0.2391	0.2555
42	0.2606	0.2872	0.2802	0.2642	0.2699	0.295	0.2648	0.2361	0.2564
44	0.2558	0.2787	0.2745	0.267	0.2769	0.2955	0.2767	0.2605	0.2564
46	0.2563	0.2769	0.2729	0.257	0.2654	0.2865	0.282	0.2728	0.2671
48	0.2575	0.2783	0.2661	0.2515	0.2685	0.2864	0.2909	0.2907	0.2866
50	0.2486	0.2739	0.2658	0.2437	0.2599	0.2865	0.3102	0.3171	0.3092
52	0.2552	0.2736	0.2605	0.2473	0.2529	0.2881	0.3132	0.3474	0.3219
54	0.2548	0.2729	0.2554	0.2441	0.2566	0.2807	0.3323	0.3775	0.3494
56	0.2536	0.2729	0.2536	0.2426	0.2452	0.2857	0.3533	0.4127	0.385
58	0.2502	0.2693	0.2525	0.2434	0.2449	0.2826	0.3679	0.4494	0.4267
60	0.2519	0.2682	0.251	0.2438	0.2466	0.2755	0.4066	0.4896	0.4691
62	0.248	0.2661	0.2453	0.2401	0.244	0.2648	0.4379	0.5263	0.5087
64	0.2465	0.2633	0.2432	0.2377	0.244	0.2638	0.4603	0.5599	0.5488
66	0.2441	0.2625	0.2431	0.237	0.2407	0.2588	0.4926	0.5923	0.586
68	0.2421	0.2628	0.2409	0.2376	0.2434	0.2533	0.5145	0.6226	0.6253
70	0.2429	0.2597	0.24	0.2388	0.2459	0.2585	0.5434	0.6495	0.6741
72	0.2378	0.261	0.2381	0.2317	0.241	0.2542	0.5699	0.6721	0.6957

## Sheet: 1 (c)
Time (hr)	∆ura3			∆trp4			∆ura3-∆trp4
	rep 1	rep 2	rep 3	rep 1	rep 2	rep 3	rep 1	rep 2	rep 3
0	0.2236	0.2314	0.1938	0.2026	0.1803	0.1673	0.1531	0.1453	0.1582
2	0.2124	0.1966	0.2056	0.2191	0.2047	0.1942	0.1735	0.1668	0.173
4	0.2339	0.2078	0.2068	0.2303	0.2123	0.2177	0.1868	0.1722	0.1698
6	0.2348	0.2241	0.2035	0.2339	0.2234	0.2003	0.1971	0.1738	0.1836
8	0.2513	0.2444	0.2468	0.2493	0.2295	0.1995	0.1999	0.1785	0.1964
10	0.2636	0.2408	0.236	0.245	0.233	0.2015	0.2016	0.1939	0.195
12	0.2485	0.2469	0.2258	0.2417	0.2265	0.2005	0.2054	0.2012	0.2004
14	0.2559	0.2508	0.2348	0.2459	0.2282	0.1973	0.2133	0.2127	0.2084
16	0.2826	0.2853	0.2516	0.2526	0.2317	0.1997	0.2197	0.216	0.2114
18	0.294	0.3085	0.2799	0.2466	0.2278	0.1971	0.2246	0.2196	0.2327
20	0.298	0.3159	0.2937	0.2466	0.2242	0.1999	0.2667	0.222	0.229
22	0.3102	0.3141	0.2975	0.2499	0.228	0.2037	0.2899	0.27	0.2664
24	0.2875	0.3071	0.2977	0.2496	0.2277	0.2057	0.3141	0.2953	0.3005
26	0.2801	0.3078	0.2973	0.2506	0.2312	0.1976	0.332	0.3193	0.3239
28	0.2821	0.3091	0.2939	0.2463	0.2364	0.2025	0.3369	0.3511	0.3455
30	0.2769	0.3123	0.2947	0.2491	0.2279	0.207	0.3732	0.3858	0.3922
32	0.2781	0.3046	0.2953	0.2492	0.2343	0.1989	0.4118	0.4468	0.4404
34	0.268	0.3023	0.2892	0.2473	0.2295	0.1976	0.4633	0.4715	0.4766
36	0.2641	0.2938	0.2852	0.25	0.2256	0.2018	0.5129	0.4837	0.4982
38	0.2622	0.2894	0.2902	0.2491	0.2287	0.2022	0.5556	0.5026	0.5248
40	0.2615	0.2863	0.2843	0.2512	0.226	0.2134	0.5684	0.5207	0.5387
42	0.2606	0.2872	0.2802	0.2521	0.226	0.204	0.5954	0.5488	0.5574
44	0.2558	0.2787	0.2745	0.2468	0.2314	0.2029	0.6433	0.5747	0.5806
46	0.2563	0.2769	0.2729	0.2463	0.2284	0.2011	0.683	0.5997	0.6
48	0.2575	0.2783	0.2661	0.2477	0.2332	0.2097	0.6714	0.62	0.6188
50	0.2486	0.2739	0.2658	0.2477	0.2282	0.2038	0.6931	0.6376	0.6381
52	0.2552	0.2736	0.2605	0.2445	0.2286	0.2019	0.6822	0.6519	0.6596
54	0.2548	0.2729	0.2554	0.2468	0.2294	0.2008	0.6896	0.6599	0.6833
56	0.2536	0.2729	0.2536	0.2459	0.2295	0.2057	0.6929	0.664	0.6945
58	0.2502	0.2693	0.2525	0.2425	0.2284	0.232	0.6996	0.6656	0.7114
60	0.2519	0.2682	0.251	0.2405	0.2266	0.196	0.7029	0.6688	0.7131
62	0.248	0.2661	0.2453	0.2419	0.2296	0.2133	0.7088	0.6654	0.726
64	0.2465	0.2633	0.2432	0.242	0.2256	0.1956	0.7056	0.6631	0.7289
66	0.2441	0.2625	0.2431	0.2421	0.2275	0.2035	0.7102	0.661	0.7288
68	0.2421	0.2628	0.2409	0.2444	0.2263	0.1974	0.7009	0.6589	0.7317
70	0.2429	0.2597	0.24	0.2438	0.2264	0.1956	0.7014	0.6543	0.7339
72	0.2378	0.261	0.2381	0.2412	0.2242	0.1968	0.6967	0.6523	0.727

## Sheet: 1 (d)
Time (hr)	∆trp4			∆met5			∆trp4-∆met5
	rep 1	rep 2	rep 3	rep 1	rep 2	rep 3	rep 1	rep 2	rep 3
0	0.2026	0.1803	0.1673	0.1663	0.1717	0.1701	0.1666	0.1646	0.1639
2	0.2191	0.2047	0.1942	0.1816	0.1871	0.2035	0.1581	0.1717	0.1629
4	0.2303	0.2123	0.2177	0.2086	0.2078	0.2233	0.1746	0.1822	0.1871
6	0.2339	0.2234	0.2003	0.2323	0.2305	0.2476	0.1803	0.2026	0.1978
8	0.2493	0.2295	0.1995	0.2436	0.2411	0.2564	0.2021	0.2176	0.2049
10	0.245	0.233	0.2015	0.2464	0.2493	0.2698	0.2134	0.2312	0.2147
12	0.2417	0.2265	0.2005	0.2563	0.262	0.2769	0.2284	0.2419	0.2235
14	0.2459	0.2282	0.1973	0.2666	0.2572	0.2824	0.2426	0.2508	0.2342
16	0.2526	0.2317	0.1997	0.2661	0.2633	0.2828	0.2563	0.2568	0.2476
18	0.2466	0.2278	0.1971	0.285	0.2651	0.2871	0.2717	0.2704	0.263
20	0.2466	0.2242	0.1999	0.275	0.2776	0.287	0.2925	0.2861	0.2746
22	0.2499	0.228	0.2037	0.2743	0.2756	0.2912	0.3036	0.2989	0.2773
24	0.2496	0.2277	0.2057	0.2727	0.2739	0.2878	0.3161	0.3022	0.2771
26	0.2506	0.2312	0.1976	0.2734	0.281	0.291	0.3203	0.3123	0.2852
28	0.2463	0.2364	0.2025	0.2792	0.2897	0.2902	0.3297	0.3242	0.2893
30	0.2491	0.2279	0.207	0.2766	0.2788	0.2883	0.3355	0.3334	0.3025
32	0.2492	0.2343	0.1989	0.2718	0.2937	0.2941	0.3516	0.3371	0.3192
34	0.2473	0.2295	0.1976	0.272	0.2909	0.298	0.3639	0.3459	0.3409
36	0.25	0.2256	0.2018	0.2748	0.284	0.2959	0.3794	0.3605	0.3545
38	0.2491	0.2287	0.2022	0.2706	0.2977	0.2894	0.3932	0.3744	0.366
40	0.2512	0.226	0.2134	0.2717	0.283	0.2905	0.3998	0.392	0.3838
42	0.2521	0.226	0.204	0.2642	0.2699	0.295	0.4153	0.4067	0.3988
44	0.2468	0.2314	0.2029	0.267	0.2769	0.2955	0.4263	0.4143	0.4171
46	0.2463	0.2284	0.2011	0.257	0.2654	0.2865	0.4356	0.4327	0.4368
48	0.2477	0.2332	0.2097	0.2515	0.2685	0.2864	0.4455	0.4497	0.4643
50	0.2477	0.2282	0.2038	0.2437	0.2599	0.2865	0.451	0.4675	0.489
52	0.2445	0.2286	0.2019	0.2473	0.2529	0.2881	0.467	0.484	0.5174
54	0.2468	0.2294	0.2008	0.2441	0.2566	0.2807	0.4961	0.5065	0.5377
56	0.2459	0.2295	0.2057	0.2426	0.2452	0.2857	0.5028	0.517	0.5625
58	0.2425	0.2284	0.232	0.2434	0.2449	0.2826	0.5431	0.5205	0.6064
60	0.2405	0.2266	0.196	0.2438	0.2466	0.2755	0.5608	0.5183	0.6296
62	0.2419	0.2296	0.2133	0.2401	0.244	0.2648	0.582	0.5219	0.6456
64	0.242	0.2256	0.1956	0.2377	0.244	0.2638	0.5923	0.5277	0.6622
66	0.2421	0.2275	0.2035	0.237	0.2407	0.2588	0.597	0.5286	0.6823
68	0.2444	0.2263	0.1974	0.2376	0.2434	0.2533	0.6161	0.5481	0.6881
70	0.2438	0.2264	0.1956	0.2388	0.2459	0.2585	0.6097	0.5537	0.7002
72	0.2412	0.2242	0.1968	0.2317	0.241	0.2542	0.6082	0.5603	0.7115

## Sheet: 1 (e)
Time (hr)	∆leu2			∆trp4			∆leu2-∆trp4
	rep 1	rep 2	rep 3	rep 1	rep 2	rep 3	rep 1	rep 2	rep 3
0	0.186	0.1675	0.1831	0.2026	0.1803	0.1673	0.1589	0.1583	0.1651
2	0.1963	0.1828	0.1936	0.2191	0.2047	0.1942	0.1902	0.1878	0.1901
4	0.1998	0.1849	0.1943	0.2303	0.2123	0.2177	0.2031	0.1936	0.195
6	0.2019	0.1841	0.1971	0.2339	0.2234	0.2003	0.1981	0.1992	0.195
8	0.2028	0.189	0.1968	0.2493	0.2295	0.1995	0.2003	0.2021	0.1991
10	0.2036	0.1869	0.1989	0.245	0.233	0.2015	0.1983	0.2215	0.1926
12	0.2042	0.1874	0.2014	0.2417	0.2265	0.2005	0.204	0.2112	0.2008
14	0.2052	0.197	0.2029	0.2459	0.2282	0.1973	0.2004	0.2153	0.1961
16	0.2087	0.1926	0.2025	0.2526	0.2317	0.1997	0.2034	0.2123	0.2044
18	0.2057	0.1954	0.2091	0.2466	0.2278	0.1971	0.2061	0.2087	0.2169
20	0.2074	0.2006	0.2096	0.2466	0.2242	0.1999	0.2044	0.2086	0.203
22	0.2085	0.1962	0.209	0.2499	0.228	0.2037	0.2086	0.2162	0.2283
24	0.2098	0.1977	0.2149	0.2496	0.2277	0.2057	0.2123	0.2161	0.2195
26	0.2125	0.1982	0.2137	0.2506	0.2312	0.1976	0.2184	0.2272	0.2188
28	0.214	0.1973	0.2184	0.2463	0.2364	0.2025	0.2327	0.2371	0.2293
30	0.2182	0.2011	0.2162	0.2491	0.2279	0.207	0.2411	0.2404	0.241
32	0.2207	0.2013	0.2178	0.2492	0.2343	0.1989	0.2381	0.2412	0.2583
34	0.2246	0.2039	0.2196	0.2473	0.2295	0.1976	0.2364	0.2505	0.26
36	0.222	0.2164	0.2185	0.25	0.2256	0.2018	0.2352	0.2513	0.2635
38	0.2185	0.2067	0.2193	0.2491	0.2287	0.2022	0.2345	0.2514	0.2714
40	0.2213	0.2017	0.2208	0.2512	0.226	0.2134	0.2466	0.2638	0.2828
42	0.221	0.2054	0.2195	0.2521	0.226	0.204	0.2793	0.2868	0.3061
44	0.2205	0.2087	0.2189	0.2468	0.2314	0.2029	0.3016	0.2984	0.3268
46	0.2221	0.2025	0.2182	0.2463	0.2284	0.2011	0.3322	0.3158	0.3553
48	0.2174	0.2011	0.2241	0.2477	0.2332	0.2097	0.3334	0.357	0.3789
50	0.2152	0.2022	0.2192	0.2477	0.2282	0.2038	0.3604	0.3825	0.4068
52	0.2205	0.2055	0.2211	0.2445	0.2286	0.2019	0.3897	0.4098	0.4325
54	0.2192	0.2087	0.2182	0.2468	0.2294	0.2008	0.4082	0.4309	0.4545
56	0.2196	0.2039	0.2205	0.2459	0.2295	0.2057	0.4211	0.4581	0.4726
58	0.2205	0.1989	0.2203	0.2425	0.2284	0.232	0.4479	0.4859	0.5017
60	0.219	0.1986	0.2263	0.2405	0.2266	0.196	0.4644	0.503	0.5238
62	0.219	0.201	0.222	0.2419	0.2296	0.2133	0.4941	0.5204	0.5425
64	0.2139	0.196	0.2203	0.242	0.2256	0.1956	0.5171	0.5387	0.5663
66	0.2169	0.1968	0.2172	0.2421	0.2275	0.2035	0.523	0.5621	0.5906
68	0.2145	0.1875	0.2183	0.2444	0.2263	0.1974	0.5405	0.5962	0.6118
70	0.2112	0.1922	0.2203	0.2438	0.2264	0.1956	0.5556	0.6184	0.6252
72	0.2142	0.1923	0.2195	0.2412	0.2242	0.1968	0.5552	0.6321	0.6392

## Sheet: 1 (f)
Time (hr)	∆lys5			∆trp4			∆lys5-∆trp4
	rep 1	rep 2	rep 3	rep 1	rep 2	rep 3	rep 1	rep 2	rep 3
0	0.2235	0.1978	0.1845	0.2026	0.1803	0.1673	0.1836	0.1418	0.169
2	0.2415	0.212	0.2084	0.2191	0.2047	0.1942	0.1732	0.1786	0.1905
4	0.2488	0.2217	0.2241	0.2303	0.2123	0.2177	0.1846	0.1899	0.1963
6	0.2468	0.2264	0.2173	0.2339	0.2234	0.2003	0.1827	0.1964	0.194
8	0.2511	0.2353	0.227	0.2493	0.2295	0.1995	0.1903	0.1923	0.1961
10	0.2491	0.2277	0.2219	0.245	0.233	0.2015	0.1859	0.1946	0.1891
12	0.2522	0.2301	0.2225	0.2417	0.2265	0.2005	0.1882	0.1997	0.1849
14	0.2586	0.2339	0.2186	0.2459	0.2282	0.1973	0.1883	0.1996	0.1877
16	0.2575	0.2361	0.2215	0.2526	0.2317	0.1997	0.1828	0.1985	0.1864
18	0.2655	0.2338	0.2197	0.2466	0.2278	0.1971	0.1825	0.1996	0.1806
20	0.257	0.2423	0.2184	0.2466	0.2242	0.1999	0.1846	0.2009	0.1878
22	0.2584	0.2457	0.2275	0.2499	0.228	0.2037	0.1927	0.208	0.1832
24	0.2525	0.2405	0.2175	0.2496	0.2277	0.2057	0.1935	0.2131	0.19
26	0.2665	0.2366	0.2165	0.2506	0.2312	0.1976	0.2072	0.2283	0.2106
28	0.2591	0.2308	0.2224	0.2463	0.2364	0.2025	0.2106	0.2432	0.2051
30	0.2509	0.2306	0.2216	0.2491	0.2279	0.207	0.218	0.2525	0.2165
32	0.2672	0.2444	0.2184	0.2492	0.2343	0.1989	0.2169	0.2574	0.2244
34	0.2511	0.2401	0.22	0.2473	0.2295	0.1976	0.2239	0.2617	0.2336
36	0.2531	0.2444	0.2191	0.25	0.2256	0.2018	0.2359	0.2724	0.2413
38	0.2628	0.2534	0.2223	0.2491	0.2287	0.2022	0.2382	0.2889	0.2586
40	0.2632	0.2375	0.2208	0.2512	0.226	0.2134	0.2377	0.2978	0.2842
42	0.2547	0.2433	0.2226	0.2521	0.226	0.204	0.2579	0.3114	0.3163
44	0.2517	0.2475	0.2259	0.2468	0.2314	0.2029	0.2666	0.3268	0.3227
46	0.2629	0.244	0.2379	0.2463	0.2284	0.2011	0.2748	0.3333	0.3287
48	0.2562	0.2438	0.2218	0.2477	0.2332	0.2097	0.3224	0.34	0.3361
50	0.2563	0.2389	0.2352	0.2477	0.2282	0.2038	0.3172	0.3486	0.3617
52	0.2574	0.2381	0.2378	0.2445	0.2286	0.2019	0.3555	0.4013	0.3821
54	0.2616	0.2395	0.2337	0.2468	0.2294	0.2008	0.368	0.3987	0.4075
56	0.2584	0.2378	0.2553	0.2459	0.2295	0.2057	0.3907	0.4304	0.4346
58	0.2613	0.2386	0.2259	0.2425	0.2284	0.232	0.3926	0.4545	0.4514
60	0.2625	0.2365	0.241	0.2405	0.2266	0.196	0.4041	0.4581	0.477
62	0.2583	0.2432	0.2353	0.2419	0.2296	0.2133	0.4189	0.4798	0.5122
64	0.2619	0.2511	0.2523	0.242	0.2256	0.1956	0.4456	0.5133	0.5435
66	0.258	0.2406	0.2395	0.2421	0.2275	0.2035	0.4645	0.5131	0.5729
68	0.2584	0.2434	0.2409	0.2444	0.2263	0.1974	0.4843	0.5387	0.5878
70	0.2562	0.245	0.2459	0.2438	0.2264	0.1956	0.4963	0.5487	0.6092
72	0.2568	0.2418	0.2488	0.2412	0.2242	0.1968	0.5122	0.5677	0.6173

## Sheet: 1 (g)
Time (hr)	∆trp2			∆trp4			∆trp2-∆trp4
	rep 1	rep 2	rep 3	rep 1	rep 2	rep 3	rep 1	rep 2	rep 3
0	0.1696	0.1722	0.1755	0.2026	0.1803	0.1673	0.1826	0.153	0.16
2	0.1911	0.1928	0.1924	0.2191	0.2047	0.1942	0.1787	0.1696	0.1837
4	0.1938	0.1885	0.1947	0.2303	0.2123	0.2177	0.1882	0.1744	0.1914
6	0.1918	0.1884	0.1948	0.2339	0.2234	0.2003	0.1937	0.183	0.1914
8	0.1914	0.1857	0.195	0.2493	0.2295	0.1995	0.1889	0.1863	0.1936
10	0.1897	0.1889	0.1981	0.245	0.233	0.2015	0.1919	0.1912	0.1938
12	0.1884	0.1865	0.1931	0.2417	0.2265	0.2005	0.2036	0.1955	0.2065
14	0.1901	0.1935	0.1958	0.2459	0.2282	0.1973	0.2187	0.2091	0.2108
16	0.1887	0.1957	0.1944	0.2526	0.2317	0.1997	0.2447	0.2317	0.2344
18	0.1887	0.1949	0.1954	0.2466	0.2278	0.1971	0.288	0.2733	0.2801
20	0.1889	0.2026	0.1978	0.2466	0.2242	0.1999	0.3383	0.318	0.3238
22	0.1888	0.1957	0.1983	0.2499	0.228	0.2037	0.3783	0.3556	0.3533
24	0.1916	0.206	0.1984	0.2496	0.2277	0.2057	0.4035	0.3873	0.3901
26	0.1877	0.1966	0.1986	0.2506	0.2312	0.1976	0.4319	0.418	0.4227
28	0.1892	0.2109	0.1983	0.2463	0.2364	0.2025	0.4623	0.4275	0.4628
30	0.1883	0.1975	0.1976	0.2491	0.2279	0.207	0.4806	0.4498	0.499
32	0.1942	0.1891	0.1998	0.2492	0.2343	0.1989	0.4943	0.458	0.525
34	0.1916	0.2049	0.1988	0.2473	0.2295	0.1976	0.5077	0.4728	0.5525
36	0.1947	0.1993	0.2002	0.25	0.2256	0.2018	0.502	0.4704	0.5679
38	0.1899	0.2104	0.2014	0.2491	0.2287	0.2022	0.488	0.4691	0.5786
40	0.191	0.2029	0.2015	0.2512	0.226	0.2134	0.4821	0.4727	0.5798
42	0.1985	0.2	0.2027	0.2521	0.226	0.204	0.4661	0.4723	0.5786
44	0.1962	0.2038	0.2041	0.2468	0.2314	0.2029	0.4533	0.4694	0.5627
46	0.1967	0.198	0.2019	0.2463	0.2284	0.2011	0.454	0.4696	0.5552
48	0.1989	0.1944	0.2033	0.2477	0.2332	0.2097	0.4489	0.4673	0.539
50	0.2033	0.1986	0.2024	0.2477	0.2282	0.2038	0.4492	0.4607	0.5258
52	0.1974	0.1981	0.2025	0.2445	0.2286	0.2019	0.4511	0.4552	0.5055
54	0.2	0.2039	0.2064	0.2468	0.2294	0.2008	0.454	0.4506	0.4866
56	0.2009	0.2032	0.2057	0.2459	0.2295	0.2057	0.4487	0.4496	0.4696
58	0.1993	0.1953	0.2046	0.2425	0.2284	0.232	0.4444	0.4443	0.4527
60	0.1988	0.1978	0.205	0.2405	0.2266	0.196	0.4335	0.4423	0.4454
62	0.1943	0.1974	0.2063	0.2419	0.2296	0.2133	0.4329	0.439	0.4424
64	0.1969	0.1908	0.2044	0.242	0.2256	0.1956	0.4224	0.4379	0.4374
66	0.1946	0.1913	0.2052	0.2421	0.2275	0.2035	0.4167	0.4312	0.4278
68	0.1921	0.1898	0.2019	0.2444	0.2263	0.1974	0.394	0.4256	0.4198
70	0.1974	0.1905	0.2052	0.2438	0.2264	0.1956	0.3817	0.425	0.4221
72	0.1959	0.1949	0.2032	0.2412	0.2242	0.1968	0.3792	0.4308	0.4195
