# Supplementary material for: Engineered cross-feeding creates inter- and intra-species synthetic yeast communities with enhanced bioproduction
Source: Nat Commun. 2024 Oct 16;15:8924. doi: 10.1038/s41467-024-53117-4 (PMC11484764; doi:10.1038/s41467-024-53117-4)
Supplement: Supplementary file 4 — Source Data file_Supplementary Fig. [file 41467_2024_53117_MOESM4_ESM.zip › Figure 2.xlsx]

## Sheet: 2 (a)
Time (hr)	Inoculation ratio
	10:1			5:1			1:1			1:5			1:10
	rep 1	rep 2	rep 3	rep 1	rep 2	rep 3	rep 1	rep 2	rep 3	rep 1	rep 2	rep 3	rep 1	rep 2	rep 3
0	0.179	0.169	0.151	0.185	0.15	0.138	0.18	0.196	0.135	0.202	0.204	0.213	0.178	0.166	0.159
4	0.215	0.205	0.173	0.202	0.167	0.161	0.171	0.168	0.157	0.175	0.189	0.172	0.142	0.135	0.131
8	0.263	0.242	0.2	0.231	0.187	0.192	0.181	0.176	0.164	0.179	0.192	0.182	0.136	0.157	0.156
12	0.306	0.278	0.233	0.265	0.212	0.225	0.194	0.192	0.179	0.168	0.193	0.189	0.142	0.147	0.144
16	0.342	0.304	0.268	0.286	0.239	0.259	0.214	0.215	0.199	0.158	0.174	0.194	0.17	0.145	0.152
20	0.385	0.327	0.306	0.309	0.264	0.289	0.255	0.253	0.233	0.165	0.188	0.204	0.171	0.148	0.166
24	0.41	0.344	0.324	0.341	0.286	0.337	0.307	0.306	0.288	0.207	0.225	0.256	0.178	0.153	0.17
28	0.437	0.344	0.347	0.379	0.313	0.349	0.396	0.399	0.377	0.356	0.379	0.412	0.188	0.173	0.195
32	0.466	0.392	0.381	0.429	0.337	0.409	0.527	0.503	0.486	0.44	0.493	0.538	0.258	0.225	0.254
36	0.512	0.412	0.418	0.491	0.403	0.477	0.633	0.618	0.592	0.515	0.571	0.623	0.328	0.272	0.298
40	0.561	0.411	0.464	0.575	0.452	0.559	0.725	0.712	0.681	0.587	0.64	0.684	0.379	0.312	0.338
44	0.642	0.468	0.518	0.676	0.536	0.641	0.797	0.795	0.757	0.651	0.693	0.732	0.423	0.354	0.376
48	0.728	0.54	0.584	0.767	0.622	0.721	0.856	0.848	0.815	0.7	0.739	0.77	0.465	0.395	0.414
52	0.802	0.626	0.657	0.851	0.703	0.797	0.902	0.892	0.859	0.737	0.773	0.8	0.505	0.434	0.448
56	0.878	0.711	0.723	0.92	0.777	0.861	0.94	0.93	0.9	0.772	0.801	0.825	0.542	0.47	0.48
60	0.942	0.781	0.786	0.98	0.837	0.911	0.969	0.955	0.93	0.8	0.827	0.85	0.583	0.506	0.509
64	0.991	0.843	0.842	1.032	0.892	0.956	0.994	0.982	0.954	0.828	0.852	0.869	0.616	0.541	0.546
68	1.041	0.889	0.889	1.071	0.934	0.996	1.009	0.997	0.971	0.849	0.874	0.886	0.654	0.578	0.583
72	1.086	0.929	0.931	1.106	0.973	1.027	1.022	1.013	0.987	0.866	0.892	0.897	0.692	0.612	0.617
76	1.115	0.962	0.965	1.135	1.004	1.053	1.035	1.023	1	0.89	0.91	0.915	0.726	0.648	0.659
80	1.137	0.983	0.991	1.152	1.031	1.071	1.038	1.022	1.011	0.908	0.931	0.93	0.762	0.681	0.699
84	1.161	1.007	1.015	1.167	1.048	1.09	1.047	1.036	1.012	0.935	0.954	0.946	0.802	0.716	0.741
88	1.177	1.024	1.036	1.176	1.068	1.105	1.051	1.04	1.022	0.962	0.983	0.966	0.842	0.754	0.789
92	1.194	1.045	1.058	1.184	1.082	1.125	1.059	1.046	1.025	0.997	1.016	0.988	0.889	0.795	0.838
96	1.202	1.053	1.072	1.2	1.096	1.138	1.067	1.057	1.031	1.034	1.059	1.019	0.943	0.845	0.893
100	1.219	1.069	1.089	1.208	1.112	1.149	1.074	1.062	1.038	1.079	1.103	1.053	1.003	0.899	0.952
104	1.224	1.089	1.106	1.223	1.128	1.159	1.082	1.069	1.05	1.123	1.15	1.089	1.069	0.955	1.014
108	1.232	1.111	1.126	1.229	1.14	1.169	1.086	1.074	1.06	1.165	1.194	1.126	1.136	1.02	1.079
112	1.245	1.132	1.147	1.238	1.153	1.182	1.094	1.083	1.071	1.205	1.236	1.162	1.194	1.088	1.143
116	1.26	1.157	1.167	1.244	1.165	1.194	1.103	1.093	1.08	1.243	1.272	1.199	1.246	1.153	1.199
120	1.267	1.177	1.187	1.245	1.177	1.204	1.113	1.104	1.09	1.277	1.312	1.232	1.291	1.21	1.247

## Sheet: 2 (b)
Time (hr)	Inoculation ratio
	10:1			5:1			1:1			1:5			1:10
	rep 1	rep 2	rep 3	rep 1	rep 2	rep 3	rep 1	rep 2	rep 3	rep 1	rep 2	rep 3	rep 1	rep 2	rep 3
0	0.151	0.167	0.165	0.183	0.173	0.191	0.179	0.211	0.19	0.158	0.177	0.212	0.164	0.172	0.185
4	0.202	0.249	0.246	0.23	0.284	0.284	0.202	0.264	0.224	0.164	0.202	0.237	0.2	0.221	0.211
8	0.235	0.282	0.286	0.235	0.337	0.326	0.255	0.299	0.228	0.134	0.19	0.248	0.214	0.23	0.159
12	0.267	0.314	0.327	0.288	0.354	0.379	0.273	0.341	0.287	0.172	0.195	0.236	0.217	0.24	0.2
16	0.286	0.312	0.355	0.338	0.399	0.425	0.313	0.375	0.348	0.206	0.24	0.292	0.237	0.256	0.247
20	0.306	0.331	0.386	0.365	0.437	0.456	0.363	0.424	0.421	0.255	0.291	0.357	0.286	0.305	0.298
24	0.324	0.359	0.408	0.391	0.459	0.478	0.426	0.494	0.497	0.32	0.362	0.445	0.352	0.377	0.376
28	0.338	0.357	0.427	0.414	0.479	0.498	0.491	0.574	0.57	0.418	0.468	0.556	0.462	0.493	0.494
32	0.352	0.384	0.436	0.443	0.496	0.511	0.558	0.646	0.644	0.538	0.591	0.674	0.594	0.625	0.629
36	0.358	0.391	0.441	0.463	0.511	0.513	0.623	0.71	0.707	0.646	0.699	0.777	0.724	0.741	0.751
40	0.353	0.394	0.444	0.481	0.521	0.523	0.681	0.772	0.77	0.736	0.78	0.87	0.817	0.839	0.854
44	0.356	0.393	0.447	0.498	0.529	0.538	0.735	0.829	0.829	0.809	0.848	0.945	0.892	0.915	0.935
48	0.361	0.397	0.449	0.524	0.548	0.572	0.786	0.883	0.886	0.873	0.906	1.007	0.954	0.977	0.999
52	0.366	0.408	0.466	0.565	0.593	0.636	0.835	0.939	0.94	0.932	0.956	1.061	1.008	1.03	1.054
56	0.385	0.431	0.496	0.625	0.653	0.685	0.884	0.992	0.993	0.986	1	1.106	1.057	1.078	1.104
60	0.42	0.469	0.553	0.679	0.71	0.745	0.926	1.035	1.031	1.037	1.039	1.148	1.102	1.121	1.153
64	0.474	0.531	0.615	0.735	0.772	0.803	0.969	1.071	1.063	1.081	1.073	1.179	1.145	1.162	1.195
68	0.548	0.595	0.684	0.796	0.833	0.863	1.008	1.103	1.093	1.123	1.104	1.211	1.181	1.197	1.231
72	0.606	0.663	0.743	0.851	0.894	0.923	1.037	1.127	1.115	1.159	1.132	1.234	1.214	1.229	1.261
76	0.669	0.732	0.805	0.904	0.952	0.968	1.072	1.15	1.137	1.191	1.156	1.255	1.244	1.257	1.288
80	0.73	0.798	0.863	0.948	1.007	1.015	1.085	1.172	1.158	1.219	1.178	1.273	1.27	1.282	1.313
84	0.794	0.861	0.915	1.005	1.055	1.059	1.122	1.198	1.172	1.244	1.198	1.289	1.293	1.305	1.334
88	0.855	0.916	0.965	1.049	1.092	1.103	1.138	1.213	1.196	1.266	1.216	1.304	1.314	1.323	1.353
92	0.91	0.971	1.005	1.078	1.119	1.138	1.158	1.237	1.221	1.286	1.233	1.317	1.332	1.341	1.37
96	0.956	1.006	1.046	1.109	1.155	1.168	1.182	1.257	1.243	1.305	1.248	1.331	1.348	1.357	1.384
100	1.002	1.046	1.081	1.139	1.187	1.194	1.201	1.277	1.259	1.32	1.261	1.342	1.362	1.371	1.398
104	1.038	1.087	1.112	1.163	1.212	1.222	1.222	1.3	1.28	1.333	1.275	1.356	1.376	1.384	1.41
108	1.065	1.114	1.138	1.19	1.237	1.251	1.247	1.32	1.298	1.348	1.289	1.367	1.388	1.395	1.423
112	1.103	1.141	1.163	1.214	1.26	1.256	1.267	1.343	1.319	1.36	1.3	1.38	1.399	1.406	1.433
116	1.134	1.169	1.187	1.24	1.274	1.288	1.278	1.366	1.335	1.371	1.313	1.392	1.41	1.417	1.443
120	1.154	1.194	1.206	1.252	1.287	1.296	1.293	1.381	1.349	1.383	1.323	1.402	1.421	1.428	1.453

## Sheet: 2 (c)
Time (hr)	Inoculation ratio
	10:1			5:1			1:1			1:5			1:10
	rep 1	rep 2	rep 3	rep 1	rep 2	rep 3	rep 1	rep 2	rep 3	rep 1	rep 2	rep 3	rep 1	rep 2	rep 3
0	0.171	0.177	0.209	0.169	0.167	0.187	0.167	0.198	0.177	0.18	0.189	0.199	0.15	0.197	0.178
4	0.184	0.201	0.206	0.196	0.165	0.212	0.159	0.186	0.181	0.182	0.195	0.198	0.142	0.172	0.196
8	0.199	0.202	0.213	0.208	0.195	0.218	0.198	0.17	0.184	0.209	0.219	0.197	0.122	0.171	0.213
12	0.194	0.209	0.226	0.222	0.211	0.227	0.228	0.24	0.185	0.247	0.219	0.261	0.145	0.203	0.214
16	0.207	0.216	0.228	0.213	0.214	0.22	0.417	0.512	0.466	0.398	0.366	0.42	0.232	0.292	0.324
20	0.197	0.18	0.209	0.277	0.257	0.279	0.68	0.747	0.764	0.576	0.549	0.617	0.318	0.406	0.448
24	0.245	0.236	0.233	0.475	0.405	0.468	0.873	0.9	0.953	0.725	0.725	0.759	0.445	0.515	0.601
28	0.358	0.336	0.311	0.71	0.62	0.704	1.01	1.021	1.07	0.859	0.842	0.856	0.564	0.662	0.715
32	0.489	0.465	0.443	0.89	0.815	0.884	1.093	1.113	1.16	0.95	0.936	0.935	0.688	0.775	0.817
36	0.622	0.613	0.604	1.014	0.952	1.008	1.164	1.177	1.227	1.023	0.997	0.999	0.794	0.865	0.891
40	0.73	0.725	0.734	1.099	1.049	1.093	1.221	1.234	1.282	1.082	1.063	1.051	0.878	0.933	0.954
44	0.813	0.816	0.83	1.155	1.117	1.159	1.271	1.281	1.331	1.133	1.111	1.104	0.946	0.996	1.008
48	0.872	0.882	0.899	1.191	1.159	1.196	1.32	1.328	1.376	1.18	1.165	1.154	1.003	1.055	1.059
52	0.915	0.93	0.949	1.212	1.188	1.221	1.363	1.373	1.412	1.228	1.219	1.21	1.055	1.113	1.108
56	0.941	0.962	0.981	1.225	1.204	1.238	1.399	1.405	1.434	1.272	1.269	1.259	1.107	1.173	1.164
60	0.957	0.983	1.006	1.233	1.215	1.25	1.432	1.437	1.457	1.312	1.311	1.306	1.163	1.235	1.22
64	0.964	0.997	1.021	1.239	1.225	1.259	1.459	1.459	1.476	1.346	1.35	1.333	1.214	1.291	1.273
68	0.969	1.007	1.031	1.243	1.232	1.268	1.482	1.48	1.492	1.376	1.377	1.356	1.268	1.34	1.317
72	0.975	1.013	1.036	1.246	1.236	1.275	1.499	1.498	1.504	1.4	1.406	1.393	1.306	1.379	1.353
76	0.972	1.018	1.04	1.249	1.241	1.28	1.515	1.513	1.515	1.421	1.428	1.413	1.343	1.41	1.382
80	0.974	1.019	1.043	1.251	1.245	1.284	1.53	1.526	1.525	1.439	1.445	1.43	1.374	1.436	1.406
84	0.977	1.022	1.047	1.254	1.249	1.287	1.541	1.537	1.533	1.455	1.46	1.446	1.4	1.457	1.427
88	0.98	1.025	1.049	1.255	1.252	1.291	1.55	1.546	1.541	1.468	1.473	1.458	1.422	1.475	1.444
92	0.985	1.026	1.053	1.255	1.253	1.294	1.559	1.556	1.55	1.482	1.485	1.47	1.441	1.49	1.459
96	0.989	1.027	1.056	1.257	1.255	1.297	1.569	1.565	1.559	1.492	1.496	1.48	1.456	1.504	1.472
100	0.995	1.037	1.059	1.256	1.256	1.299	1.576	1.573	1.568	1.5	1.507	1.492	1.471	1.516	1.485
104	0.997	1.034	1.063	1.257	1.259	1.301	1.583	1.58	1.576	1.51	1.516	1.501	1.481	1.524	1.497
108	1.004	1.041	1.069	1.257	1.258	1.302	1.59	1.588	1.585	1.519	1.526	1.511	1.492	1.533	1.505
112	1.008	1.044	1.074	1.257	1.259	1.304	1.597	1.595	1.581	1.525	1.54	1.519	1.5	1.542	1.515
116	1.014	1.05	1.08	1.258	1.26	1.305	1.598	1.59	1.594	1.532	1.545	1.528	1.508	1.549	1.523
120	1.021	1.055	1.087	1.26	1.261	1.308	1.601	1.607	1.619	1.539	1.553	1.538	1.512	1.554	1.53

## Sheet: 2 (d)
Inoculation ratio	10:01:00		5:1		1:1		1:5		1:10
Population	∆ura3	∆trp4	∆ura3	∆trp4	∆ura3	∆trp4	∆ura3	∆trp4	∆ura3	∆trp4
Rep 1	45.5764	54.4236	44.2473	55.7527	35.6958	64.3042	45.8053	54.1947	45.9222	54.0778
Rep 2	46.7124	53.2876	43.4632	56.5368	35.0168	64.9832	46.3531	53.6469	43.155	56.845
Rep 3	47.8777	52.1223	43.4297	56.5703	33.9041	66.0959	45.4276	54.5724	45.4328	54.5672

## Sheet: 2 (e)
Inoculation ratio	10:01:00		5:1		1:1		1:5		1:10
Population	∆met5	∆trp4	∆met5	∆trp4	∆met5	∆trp4	∆met5	∆trp4	∆met5	∆trp4
Rep 1	51.0404	48.9596	44.8408	55.1592	34.0057	65.9943	33.7807	66.2193	35.3797	64.6203
Rep 2	49.2562	50.7438	44.7227	55.2773	38.9144	61.0856	31.6559	68.3441	34.7341	65.2659
Rep 3	46.8006	53.1994	41.7355	58.2645	38.2759	61.7241	36.0307	63.9693	37.7456	62.2544

## Sheet: 2 (f)
Inoculation ratio	10:01:00		5:1		1:1		1:5		1:10
Population	∆trp2	∆trp4	∆trp2	∆trp4	∆trp2	∆trp4	∆trp2	∆trp4	∆trp2	∆trp4
Rep 1	97.0713	2.92873	96.2379	3.76212	76.0011	23.9989	59.1935	40.8065	56.7628	43.2372
Rep 2	97.3595	2.64051	96.2356	3.76436	70.9808	29.0192	63.1452	36.8548	59.4562	40.5438
Rep 3	96.5452	3.45477	95.2019	4.79812	70.4388	29.5612	62.2118	37.7882	62.849	37.151

## Sheet: 2 (g)
	population			OD
Time (hr)		∆ura3	∆trp4
0	rep 1	50.6129	49.3871	0.18
	rep 2	49.9349	50.0651	0.196
	rep 3	48.3299	51.6701	0.135
72	rep 1	21.8468	78.1532	1.022
	rep 2	22.7253	77.2747	1.013
	rep 3	18.9253	81.0747	0.987
120	rep 1	35.6958	64.3042	1.113
	rep 2	35.0168	64.9832	1.104
	rep 3	33.9041	66.0959	1.09

## Sheet: 2 (h)
	population
Time (hr)		∆met5	∆trp4	OD
0	rep 1	65.7038	34.2962	0.179
	rep 2	64.5824	35.4176	0.211
	rep 3	64.5084	35.4916	0.19
72	rep 1	60.7266	39.2734	1.037
	rep 2	60.9459	39.0541	1.127
	rep 3	60.3424	39.6576	1.115
120	rep 1	34.0057	65.9943	1.293
	rep 2	38.9144	61.0856	1.381
	rep 3	38.2759	61.7241	1.349

## Sheet: 2 (i)
	population
Time (hr)		∆trp2	∆trp4	OD
0	rep 1	64.0215	35.9785	0.167
	rep 2	62.3662	37.6338	0.198
	rep 3	61.0088	38.9912	0.177
72	rep 1	73.4672	26.5328	1.499
	rep 2	73.1815	26.8185	1.498
	rep 3	75.0437	24.9563	1.504
120	rep 1	76.0011	23.9989	1.601
	rep 2	70.9808	29.0192	1.607
	rep 3	70.4388	29.5612	1.619
