# Supplementary material for: Engineered cross-feeding creates inter- and intra-species synthetic yeast communities with enhanced bioproduction
Source: Nat Commun. 2024 Oct 16;15:8924. doi: 10.1038/s41467-024-53117-4 (PMC11484764; doi:10.1038/s41467-024-53117-4)
Supplement: Supplementary file 4 — Source Data file_Supplementary Fig. [file 41467_2024_53117_MOESM4_ESM.zip › Figure 3.xlsx]

## Sheet: 3 (a)
	YL ∆trp2	YL ∆trp4	YL ∆lys5	YL ∆met5	YL ∆leu2	SC ∆met5	SC ∆trp2	SC ∆trp4	SC ∆lys5	SC ∆leu2	YL ∆trp2/YL ∆trp4	YL ∆trp2/SC ∆trp4	SC ∆trp2/SC ∆trp4	SC ∆trp2/SC ∆trp4	YL ∆met5/YL ∆trp4	YL ∆met5/SC ∆trp4	SC ∆met5/YL ∆trp4	SC ∆met5/SC ∆trp4	YL ∆lys5/YL ∆trp4	YL ∆lys5/SC ∆trp4	SC ∆lys5/ YL ∆trp4	SC ∆lys5/SC ∆trp4	YL ∆leu2/YL ∆trp4	YL ∆leu2/SC ∆trp4	SC ∆leu2/ YL ∆trp4	SC ∆leu2/SC ∆trp4
rep 1	0.106	0.1274	0.1225	0.1786	0.1228	0.1913	0.115	0.1197	0.1179	0.1174	0.386	0.4884	0.9923	1.0621	0.374	0.1825	0.5869	1.1337	0.2796	0.1764	0.1329	0.6147	0.2018	0.2066	0.356	0.1637
rep 2	0.1161	0.1143	0.1235	0.1758	0.1156	0.1798	0.1101	0.145	0.1092	0.1162	0.4589	0.5305	0.5586	0.9753	0.3811	0.1417	0.578	1.032	0.3226	0.1934	0.314	0.7034	0.1556	0.1785	0.1303	0.1446
rep 3	0.1143	0.1147	0.1298	0.1864	0.1308	0.1869	0.1278	0.1424	0.1124	0.1138	0.4304	0.516	0.7993	1.0246	0.3733	0.1319	0.5295	1.0227	0.3387	0.1896	0.1705	0.6568	0.1792	0.197	0.1194	0.1427

## Sheet: Statistics 3 (a)
	Bonferroni's multiple comparisons test	Mean Diff,	95,00% CI of diff,	Below threshold?	Summary	Adjusted P Value
	YL ∆trp2 vs. YL ∆trp4	-0.006667	-0,02288 to 0,009550	No	ns	>0,9999	A-B
	YL ∆trp2 vs. YL ∆lys5	-0.01313	-0,02935 to 0,003083	No	ns	0.1355	A-C
	YL ∆trp2 vs. YL ∆met5	-0.06813	-0,08435 to -0,05192	Yes	****	<0,0001	A-D
	YL ∆trp4 vs. YL ∆lys5	-0.006467	-0,02268 to 0,009750	No	ns	>0,9999	B-C
	YL ∆trp4 vs. YL ∆met5	-0.06147	-0,07768 to -0,04525	Yes	****	<0,0001	B-D
	YL ∆lys5 vs. YL ∆met5	-0.055	-0,07122 to -0,03878	Yes	****	<0,0001	C-D
	Test details	Mean 1	Mean 2	Mean Diff,	SE of diff,	n1	n2	t	DF
	YL ∆trp2 vs. YL ∆trp4	0.1121	0.1188	-0.006667	0.004661	3	3	1.43	8
	YL ∆trp2 vs. YL ∆lys5	0.1121	0.1253	-0.01313	0.004661	3	3	2.817	8
	YL ∆trp2 vs. YL ∆met5	0.1121	0.1803	-0.06813	0.004661	3	3	14.62	8
	YL ∆trp4 vs. YL ∆lys5	0.1188	0.1253	-0.006467	0.004661	3	3	1.387	8
	YL ∆trp4 vs. YL ∆met5	0.1188	0.1803	-0.06147	0.004661	3	3	13.19	8
	YL ∆lys5 vs. YL ∆met5	0.1253	0.1803	-0.055	0.004661	3	3	11.8	8
	Compact letter display
	YL ∆met5	A
	YL ∆lys5	B
	YL ∆trp4	B
	YL ∆trp2	B
	Bonferroni's multiple comparisons test	Mean Diff,	95,00% CI of diff,	Below threshold?	Summary	Adjusted P Value
	SC ∆met5 vs. SC ∆trp2	0.06837	0,04256 to 0,09418	Yes	****	<0,0001	E-F
	SC ∆met5 vs. SC ∆trp4	0.0503	0,02449 to 0,07611	Yes	***	0.0008	E-G
	SC ∆met5 vs. SC ∆lys5	0.07283	0,04702 to 0,09864	Yes	****	<0,0001	E-H
	SC ∆trp2 vs. SC ∆trp4	-0.01807	-0,04388 to 0,007743	No	ns	0.2452	F-G
	SC ∆trp2 vs. SC ∆lys5	0.004467	-0,02134 to 0,03028	No	ns	>0,9999	F-H
	SC ∆trp4 vs. SC ∆lys5	0.02253	-0,003276 to 0,04834	No	ns	0.0968	G-H
	Test details	Mean 1	Mean 2	Mean Diff,	SE of diff,	n1	n2	t	DF
	SC ∆met5 vs. SC ∆trp2	0.186	0.1176	0.06837	0.007419	3	3	9.215	8
	SC ∆met5 vs. SC ∆trp4	0.186	0.1357	0.0503	0.007419	3	3	6.78	8
	SC ∆met5 vs. SC ∆lys5	0.186	0.1132	0.07283	0.007419	3	3	9.817	8
	SC ∆trp2 vs. SC ∆trp4	0.1176	0.1357	-0.01807	0.007419	3	3	2.435	8
	SC ∆trp2 vs. SC ∆lys5	0.1176	0.1132	0.004467	0.007419	3	3	0.6021	8
	SC ∆trp4 vs. SC ∆lys5	0.1357	0.1132	0.02253	0.007419	3	3	3.037	8
	Compact letter display
	SC ∆met5	A
	SC ∆trp4	B
	SC ∆trp2	B
	SC ∆lys5	B
	Bonferroni's multiple comparisons test	Mean Diff,	95,00% CI of diff,	Below threshold?	Summary	Adjusted P Value
	YL ∆trp2/YL ∆trp4 vs. YL ∆trp2	0.313	0,2600 to 0,3660	Yes	****	<0,0001	I-A
	YL ∆trp2/YL ∆trp4 vs. YL ∆trp4	0.3063	0,2533 to 0,3593	Yes	****	<0,0001	I-B
	Test details	Mean 1	Mean 2	Mean Diff,	SE of diff,	n1	n2	t	DF
	YL ∆trp2/YL ∆trp4 vs. YL ∆trp2	0.4251	0.1121	0.313	0.01785	3	3	17.53	6
	YL ∆trp2/YL ∆trp4 vs. YL ∆trp4	0.4251	0.1188	0.3063	0.01785	3	3	17.16	6
	Bonferroni's multiple comparisons test	Mean Diff,	95,00% CI of diff,	Below threshold?	Summary	Adjusted P Value
	YL ∆trp2/SC ∆trp4 vs. YL ∆trp2	0.3995	0,3630 to 0,4360	Yes	****	<0,0001	J-A
	YL ∆trp2/SC ∆trp4 vs. SC ∆trp4	0.3759	0,3394 to 0,4124	Yes	****	<0,0001	J-G
	Test details	Mean 1	Mean 2	Mean Diff,	SE of diff,	n1	n2	t	DF
	YL ∆trp2/SC ∆trp4 vs. YL ∆trp2	0.5116	0.1121	0.3995	0.01229	3	3	32.5	6
	YL ∆trp2/SC ∆trp4 vs. SC ∆trp4	0.5116	0.1357	0.3759	0.01229	3	3	30.58	6
	Bonferroni's multiple comparisons test	Mean Diff,	95,00% CI of diff,	Below threshold?	Summary	Adjusted P Value
	SC ∆trp2/YL ∆trp4 vs. YL ∆trp4	0.6646	0,3601 to 0,9691	Yes	**	0.0013	K-B
	SC ∆trp2/YL ∆trp4 vs. SC ∆trp2	0.6658	0,3612 to 0,9703	Yes	**	0.0013	K-F
	Test details	Mean 1	Mean 2	Mean Diff,	SE of diff,	n1	n2	t	DF
	SC ∆trp2/YL ∆trp4 vs. YL ∆trp4	0.7834	0.1188	0.6646	0.1026	3	3	6.479	6
	SC ∆trp2/YL ∆trp4 vs. SC ∆trp2	0.7834	0.1176	0.6658	0.1026	3	3	6.49	6
	Bonferroni's multiple comparisons test	Mean Diff,	95,00% CI of diff,	Below threshold?	Summary	Adjusted P Value
	SC ∆trp2/SC ∆trp4 vs. SC ∆trp2	0.903	0,8378 to 0,9683	Yes	****	<0,0001	L-F
	SC ∆trp2/SC ∆trp4 vs. SC ∆trp4	0.885	0,8197 to 0,9502	Yes	****	<0,0001	L-G
	Test details	Mean 1	Mean 2	Mean Diff,	SE of diff,	n1	n2	t	DF
	SC ∆trp2/SC ∆trp4 vs. SC ∆trp2	1.021	0.1176	0.903	0.02197	3	3	41.1	6
	SC ∆trp2/SC ∆trp4 vs. SC ∆trp4	1.021	0.1357	0.885	0.02197	3	3	40.28	6
	Bonferroni's multiple comparisons test	Mean Diff,	95,00% CI of diff,	Below threshold?	Summary	Adjusted P Value
	YL ∆met5/YL ∆trp4 vs. YL ∆trp4	0.2573	0,2430 to 0,2716	Yes	****	<0,0001	M-B
	YL ∆met5/YL ∆trp4 vs. YL ∆met5	0.1959	0,1816 to 0,2102	Yes	****	<0,0001	M-D
	Test details	Mean 1	Mean 2	Mean Diff,	SE of diff,	n1	n2	t	DF
	YL ∆met5/YL ∆trp4 vs. YL ∆trp4	0.3761	0.1188	0.2573	0.004814	3	3	53.45	6
	YL ∆met5/YL ∆trp4 vs. YL ∆met5	0.3761	0.1803	0.1959	0.004814	3	3	40.68	6
	Bonferroni's multiple comparisons test	Mean Diff,	95,00% CI of diff,	Below threshold?	Summary	Adjusted P Value
	YL ∆met5/SC ∆trp4 vs. YL ∆met5	-0.02823	-0,07123 to 0,01477	No	ns	0.1983	N-D
	YL ∆met5/SC ∆trp4 vs. SC ∆trp4	0.01633	-0,02667 to 0,05933	No	ns	0.605	N-G
	Test details	Mean 1	Mean 2	Mean Diff,	SE of diff,	n1	n2	t	DF
	YL ∆met5/SC ∆trp4 vs. YL ∆met5	0.152	0.1803	-0.02823	0.01448	3	3	1.949	6
	YL ∆met5/SC ∆trp4 vs. SC ∆trp4	0.152	0.1357	0.01633	0.01448	3	3	1.128	6
	Bonferroni's multiple comparisons test	Mean Diff,	95,00% CI of diff,	Below threshold?	Summary	Adjusted P Value
	SC ∆met5/YL ∆trp4 vs. YL ∆trp4	0.446	0,4008 to 0,4912	Yes	****	<0,0001	O-B
	SC ∆met5/YL ∆trp4 vs. SC ∆met5	0.3788	0,3336 to 0,4240	Yes	****	<0,0001	O-E
	Test details	Mean 1	Mean 2	Mean Diff,	SE of diff,	n1	n2	t	DF
	SC ∆met5/YL ∆trp4 vs. YL ∆trp4	0.5648	0.1188	0.446	0.01523	3	3	29.29	6
	SC ∆met5/YL ∆trp4 vs. SC ∆met5	0.5648	0.186	0.3788	0.01523	3	3	24.87	6
	Bonferroni's multiple comparisons test	Mean Diff,	95,00% CI of diff,	Below threshold?	Summary	Adjusted P Value
	SC ∆met5/SC ∆trp4 vs. SC ∆met5	0.8768	0,7881 to 0,9655	Yes	****	<0,0001	P-E
	SC ∆met5/SC ∆trp4 vs. SC ∆trp4	0.9271	0,8384 to 1,016	Yes	****	<0,0001	P-G
	Test details	Mean 1	Mean 2	Mean Diff,	SE of diff,	n1	n2	t	DF
	SC ∆met5/SC ∆trp4 vs. SC ∆met5	1.063	0.186	0.8768	0.02989	3	3	29.34	6
	SC ∆met5/SC ∆trp4 vs. SC ∆trp4	1.063	0.1357	0.9271	0.02989	3	3	31.02	6
	Bonferroni's multiple comparisons test	Mean Diff,	95,00% CI of diff,	Below threshold?	Summary	Adjusted P Value
	YL ∆lys5/YL ∆trp4 vs. YL ∆trp4	0.1948	0,1505 to 0,2392	Yes	****	<0,0001	Q-B
	YL ∆lys5/YL ∆trp4 vs. YL ∆lys5	0.1884	0,1440 to 0,2327	Yes	****	<0,0001	Q-C
	Test details	Mean 1	Mean 2	Mean Diff,	SE of diff,	n1	n2	t	DF
	YL ∆lys5/YL ∆trp4 vs. YL ∆trp4	0.3136	0.1188	0.1948	0.01494	3	3	13.04	6
	YL ∆lys5/YL ∆trp4 vs. YL ∆lys5	0.3136	0.1253	0.1884	0.01494	3	3	12.61	6
	Bonferroni's multiple comparisons test	Mean Diff,	95,00% CI of diff,	Below threshold?	Summary	Adjusted P Value
	YL ∆lys5/SC ∆trp4 vs. YL ∆lys5	0.0612	0,03741 to 0,08499	Yes	***	0.0005	R-C
	YL ∆lys5/SC ∆trp4 vs. SC ∆trp4	0.05077	0,02698 to 0,07456	Yes	**	0.0014	R-G
	Test details	Mean 1	Mean 2	Mean Diff,	SE of diff,	n1	n2	t	DF
	YL ∆lys5/SC ∆trp4 vs. YL ∆lys5	0.1865	0.1253	0.0612	0.008013	3	3	7.637	6
	YL ∆lys5/SC ∆trp4 vs. SC ∆trp4	0.1865	0.1357	0.05077	0.008013	3	3	6.335	6
	Bonferroni's multiple comparisons test	Mean Diff,	95,00% CI of diff,	Below threshold?	Summary	Adjusted P Value
	SC ∆lys5/ YL ∆trp4 vs. YL ∆trp4	0.087	-0,04729 to 0,2213	No	ns	0.2056	S-B
	SC ∆lys5/ YL ∆trp4 vs. SC ∆lys5	0.09263	-0,04166 to 0,2269	No	ns	0.173	S-H
	Test details	Mean 1	Mean 2	Mean Diff,	SE of diff,	n1	n2	t	DF
	SC ∆lys5/ YL ∆trp4 vs. YL ∆trp4	0.2058	0.1188	0.087	0.04524	3	3	1.923	6
	SC ∆lys5/ YL ∆trp4 vs. SC ∆lys5	0.2058	0.1132	0.09263	0.04524	3	3	2.048	6
	Bonferroni's multiple comparisons test	Mean Diff,	95,00% CI of diff,	Below threshold?	Summary	Adjusted P Value
	SC ∆lys5/SC ∆trp4 vs. SC ∆trp4	0.5226	0,4572 to 0,5880	Yes	****	<0,0001	T-G
	SC ∆lys5/SC ∆trp4 vs. SC ∆lys5	0.5451	0,4798 to 0,6105	Yes	****	<0,0001	T-H
	Test details	Mean 1	Mean 2	Mean Diff,	SE of diff,	n1	n2	t	DF
	SC ∆lys5/SC ∆trp4 vs. SC ∆trp4	0.6583	0.1357	0.5226	0.02202	3	3	23.73	6
	SC ∆lys5/SC ∆trp4 vs. SC ∆lys5	0.6583	0.1132	0.5451	0.02202	3	3	24.76	6

## Sheet: 3 (b)
Inoculation ratio	10:1			5:1			1:1			1:5			1:10
Time (hr)	rep 1	rep 2	rep 3	rep 1	rep 2	rep 3	rep 1	rep 2	rep 3	rep 1	rep 2	rep 3	rep 1	rep 2	rep 3
0	0.171	0.177	0.209	0.169	0.167	0.187	0.167	0.198	0.177	0.18	0.189	0.199	0.15	0.197	0.178
4	0.184	0.201	0.206	0.196	0.165	0.212	0.159	0.186	0.181	0.182	0.195	0.198	0.142	0.172	0.196
8	0.199	0.202	0.213	0.208	0.195	0.218	0.198	0.17	0.184	0.209	0.219	0.197	0.122	0.171	0.213
12	0.194	0.209	0.226	0.222	0.211	0.227	0.228	0.24	0.185	0.247	0.219	0.261	0.145	0.203	0.214
16	0.207	0.216	0.228	0.213	0.214	0.22	0.417	0.512	0.466	0.398	0.366	0.42	0.232	0.292	0.324
20	0.197	0.18	0.209	0.277	0.257	0.279	0.68	0.747	0.764	0.576	0.549	0.617	0.318	0.406	0.448
24	0.245	0.236	0.233	0.475	0.405	0.468	0.873	0.9	0.953	0.725	0.725	0.759	0.445	0.515	0.601
28	0.358	0.336	0.311	0.71	0.62	0.704	1.01	1.021	1.07	0.859	0.842	0.856	0.564	0.662	0.715
32	0.489	0.465	0.443	0.89	0.815	0.884	1.093	1.113	1.16	0.95	0.936	0.935	0.688	0.775	0.817
36	0.622	0.613	0.604	1.014	0.952	1.008	1.164	1.177	1.227	1.023	0.997	0.999	0.794	0.865	0.891
40	0.73	0.725	0.734	1.099	1.049	1.093	1.221	1.234	1.282	1.082	1.063	1.051	0.878	0.933	0.954
44	0.813	0.816	0.83	1.155	1.117	1.159	1.271	1.281	1.331	1.133	1.111	1.104	0.946	0.996	1.008
48	0.872	0.882	0.899	1.191	1.159	1.196	1.32	1.328	1.376	1.18	1.165	1.154	1.003	1.055	1.059
52	0.915	0.93	0.949	1.212	1.188	1.221	1.363	1.373	1.412	1.228	1.219	1.21	1.055	1.113	1.108
56	0.941	0.962	0.981	1.225	1.204	1.238	1.399	1.405	1.434	1.272	1.269	1.259	1.107	1.173	1.164
60	0.957	0.983	1.006	1.233	1.215	1.25	1.432	1.437	1.457	1.312	1.311	1.306	1.163	1.235	1.22
64	0.964	0.997	1.021	1.239	1.225	1.259	1.459	1.459	1.476	1.346	1.35	1.333	1.214	1.291	1.273
68	0.969	1.007	1.031	1.243	1.232	1.268	1.482	1.48	1.492	1.376	1.377	1.356	1.268	1.34	1.317
72	0.975	1.013	1.036	1.246	1.236	1.275	1.499	1.498	1.504	1.4	1.406	1.393	1.306	1.379	1.353
76	0.972	1.018	1.04	1.249	1.241	1.28	1.515	1.513	1.515	1.421	1.428	1.413	1.343	1.41	1.382
80	0.974	1.019	1.043	1.251	1.245	1.284	1.53	1.526	1.525	1.439	1.445	1.43	1.374	1.436	1.406
84	0.977	1.022	1.047	1.254	1.249	1.287	1.541	1.537	1.533	1.455	1.46	1.446	1.4	1.457	1.427
88	0.98	1.025	1.049	1.255	1.252	1.291	1.55	1.546	1.541	1.468	1.473	1.458	1.422	1.475	1.444
92	0.985	1.026	1.053	1.255	1.253	1.294	1.559	1.556	1.55	1.482	1.485	1.47	1.441	1.49	1.459
96	0.989	1.027	1.056	1.257	1.255	1.297	1.569	1.565	1.559	1.492	1.496	1.48	1.456	1.504	1.472
100	0.995	1.037	1.059	1.256	1.256	1.299	1.576	1.573	1.568	1.5	1.507	1.492	1.471	1.516	1.485
104	0.997	1.034	1.063	1.257	1.259	1.301	1.583	1.58	1.576	1.51	1.516	1.501	1.481	1.524	1.497
108	1.004	1.041	1.069	1.257	1.258	1.302	1.59	1.588	1.585	1.519	1.526	1.511	1.492	1.533	1.505
112	1.008	1.044	1.074	1.257	1.259	1.304	1.597	1.595	1.581	1.525	1.54	1.519	1.5	1.542	1.515
116	1.014	1.05	1.08	1.258	1.26	1.305	1.598	1.59	1.594	1.532	1.545	1.528	1.508	1.549	1.523
120	1.021	1.055	1.087	1.26	1.261	1.308	1.601	1.607	1.619	1.539	1.553	1.538	1.512	1.554	1.53

## Sheet: 3 (c)
Inoculation ratio	10:1			5:1			1:1			1:5			1:10
Time (hr)	rep 1	rep 2	rep 3	rep 1	rep 2	rep 3	rep 1	rep 2	rep 3	rep 1	rep 2	rep 3	rep 1	rep 2	rep 3
0	0.167	0.207	0.188	0.188	0.181	0.186	0.162	0.233	0.194	0.164	0.19	0.199	0.169	0.187	0.187
4	0.112	0.296	0.221	0.182	0.227	0.163	0.147	0.238	0.2	0.166	0.166	0.19	0.161	0.17	0.169
8	0.12	0.315	0.227	0.197	0.255	0.163	0.134	0.259	0.183	0.16	0.223	0.19	0.196	0.197	0.164
12	0.11	0.309	0.198	0.197	0.254	0.155	0.11	0.37	0.178	0.13	0.257	0.163	0.144	0.188	0.145
16	0.109	0.306	0.185	0.202	0.26	0.137	0.117	0.166	0.155	0.132	0.228	0.163	0.164	0.235	0.167
20	0.108	0.313	0.16	0.214	0.267	0.127	0.121	0.161	0.162	0.137	0.232	0.172	0.154	0.228	0.169
24	0.107	0.319	0.124	0.229	0.274	0.129	0.137	0.18	0.215	0.166	0.285	0.224	0.168	0.236	0.187
28	0.106	0.321	0.115	0.248	0.263	0.151	0.249	0.297	0.328	0.321	0.485	0.321	0.243	0.346	0.252
32	0.105	0.332	0.112	0.281	0.194	0.18	0.482	0.501	0.502	0.559	0.706	0.407	0.455	0.589	0.334
36	0.104	0.344	0.11	0.319	0.182	0.227	0.678	0.699	0.729	0.731	0.866	0.465	0.668	0.782	0.412
40	0.104	0.36	0.113	0.349	0.181	0.335	0.818	0.835	1.016	0.839	0.978	0.52	0.809	0.912	0.467
44	0.104	0.376	0.139	0.375	0.18	0.412	0.925	0.947	1.103	0.928	1.073	0.563	0.907	1.012	0.516
48	0.104	0.395	0.154	0.376	0.179	0.481	1.026	1.044	0.416	0.996	1.143	0.602	0.981	1.082	0.552
52	0.104	0.406	0.138	0.369	0.172	0.497	1.096	1.12	0.476	1.064	1.203	0.573	1.04	1.133	0.602
56	0.104	0.41	0.134	0.365	0.17	0.571	1.14	1.167	0.539	1.122	1.254	0.508	1.09	1.182	0.651
60	0.105	0.389	0.145	0.366	0.172	0.643	1.183	1.205	0.568	1.165	1.294	0.429	1.135	1.223	0.42
64	0.105	0.363	0.158	0.367	0.175	0.747	1.212	1.217	0.696	1.2	1.32	0.515	1.172	1.26	0.413
68	0.105	0.325	0.179	0.37	0.177	0.825	1.231	1.237	0.729	1.225	1.346	0.546	1.202	1.289	0.376
72	0.106	0.277	0.2	0.363	0.179	0.89	1.249	1.257	0.836	1.244	1.365	0.577	1.229	1.311	0.496
76	0.105	0.256	0.257	0.359	0.184	0.939	1.266	1.272	0.902	1.263	1.38	0.656	1.247	1.33	0.575
80	0.103	0.228	0.298	0.357	0.186	0.984	1.283	1.288	0.975	1.277	1.391	0.764	1.264	1.348	0.608
84	0.103	0.204	0.36	0.347	0.193	0.975	1.302	1.302	1.003	1.284	1.395	0.806	1.277	1.359	0.678
88	0.102	0.182	0.387	0.345	0.2	0.991	1.319	1.313	1.017	1.296	1.403	0.818	1.287	1.371	0.728
92	0.102	0.167	0.407	0.339	0.237	1.006	1.323	1.327	1.021	1.305	1.409	0.856	1.296	1.382	0.74
96	0.101	0.145	0.456	0.331	0.284	1.008	1.318	1.327	1.026	1.317	1.421	0.869	1.313	1.386	0.763
100	0.1	0.132	0.487	0.323	0.296	1.004	1.34	1.36	0.991	1.325	1.429	0.871	1.321	1.398	0.764
104	0.099	0.122	0.492	0.314	0.265	1.007	1.341	1.334	0.949	1.338	1.433	0.859	1.329	1.404	0.743
108	0.099	0.122	0.49	0.299	0.25	0.993	1.35	1.353	0.919	1.351	1.438	0.832	1.333	1.414	0.729
112	0.099	0.135	0.488	0.284	0.253	0.981	1.351	1.353	0.877	1.36	1.439	0.788	1.339	1.392	0.693
116	0.098	0.133	0.483	0.27	0.255	0.96	1.355	1.349	0.833	1.372	1.437	0.737	1.346	1.142	0.66
120	0.097	0.115	0.467	0.257	0.272	0.928	1.354	1.341	0.758	1.38	1.433	0.675	1.35	0.544	0.605

## Sheet: 3 (d)
	10:1			5:1			1:1			1:5			1:10
	Population		OD	Population		OD	Population		OD	Population		OD	Population		OD
	YL∆trp2	YL∆trp4		YL∆trp2	YL∆trp4		YL∆trp2	YL∆trp4		YL∆trp2	YL∆trp4		YL∆trp2	YL∆trp4
rep 1	97.0713	2.92873	1.021	96.2379	3.76212	1.26	76.0011	23.9989	1.601	59.1935	40.8065	1.539	56.7628	43.2372	1.512
rep 2	97.3595	2.64051	1.055	96.2356	3.76436	1.261	70.9808	29.0192	1.607	63.1452	36.8548	1.553	59.4562	40.5438	1.554
rep 3	96.5452	3.45477	1.087	95.2019	4.79812	1.308	70.4388	29.5612	1.619	62.2118	37.7882	1.538	62.849	37.151	1.53

## Sheet: 3 (e)
	10:1			5:1			1:1			1:5			1:10
	Population		OD	Population		OD	Population		OD	Population		OD	Population		OD
	SC∆trp2	YL∆trp4		SC∆trp2	YL∆trp4		SC∆trp2	YL∆trp4		SC∆trp2	YL∆trp4		SC∆trp2	YL∆trp4
rep 1	51.5735	48.4265	0.097	50.4409	49.5591	0.257	50.9218	49.0782	1.354	43.7732	56.2268	1.38	37.6919	62.3081	1.339
rep 2	50.9343	49.0657	0.115	50.4623	49.5377	0.257	51.1009	48.8991	1.354	45.1754	54.8246	1.38	39.5776	60.4224	1.392
rep 3	51.8563	48.1437	0.467	50.3347	49.6653	0.272	51.0237	48.9763	1.341	46.2014	53.7986	1.433	40.9991	59.0009	0.693
