# Supplementary material for: Engineered cross-feeding creates inter- and intra-species synthetic yeast communities with enhanced bioproduction
Source: Nat Commun. 2024 Oct 16;15:8924. doi: 10.1038/s41467-024-53117-4 (PMC11484764; doi:10.1038/s41467-024-53117-4)
Supplement: Supplementary file 4 — Source Data file_Supplementary Fig. [file 41467_2024_53117_MOESM4_ESM.zip › Figure 4.xlsx]

## Sheet: 4 (c) 
	Inoculation ratio	Time (hr)	0	24	48	72	96	120
YL mono (P+B)	-	rep 1	0.1	42.4	53.8	52.2	59.3	58.2
		rep 2	0.1	41.4	54.9	56.2	57.9	61.8
YL WT-P/YL WT-B	1:1	rep 1	0.1	39.1	49.9	52.3	53.7	57.9
		rep 2	0.1	36	43.6	49.1	46.5	49.4
YL △trp2-B/YL △trp4-P	1:10	rep 1	0.1	2.54	46	49.9	51.8	52.2
		rep 2	0.1	1.66	51.8	51.3	64.2	58
	1:1	rep 1	0.1	4.34	26.5	21.6	21.4	29.1
		rep 2	0.1	4.74	31.3	24.7	22.4	28.7
	10:1	rep 1	0.1	0.82	2.62	5.78	7.74	8.96
		rep 2	0.1	0.92	3.16	6.02	7.94	9.5

## Sheet: 4 (d)
	Inoculation ratio		b-Alanine (mM)	Malonic semialdehyde (mM)	3-HP (mM)
YL mono (P+B)	-	rep 1	0.0719258	0.019657	0.223754
		rep 2	0.0705894	0.0231193	0.259251
YL WT-P/YL WT-B	1:1	rep 1	0.0910998	0.0193367	0.0866882
		rep 2	0.0925476	0.0182461	0.139507
YL △trp2-B/YL △trp4-P	1:10	rep 1	0.105559	0.0378425	0.229315
		rep 2	0.100455	0.0396775	0.300386
YL △trp2-B/YL △trp4-P	1:1	rep 1	0.295963	1.85189	2.61863
		rep 2	0.226469	1.66995	2.7133
YL △trp2-B/YL △trp4-P	10:1	rep 1	0	1.07232	4.73437
		rep 2	0.0392576	1.10563	4.60738
SC △trp2-B/YL △trp4-P	1:10	rep 1	0.0891138	1.45555	0.0609763
		rep 2	0.0863667	1.44981	0.0910478
SC △trp2-B/YL △trp4-P	1:1	rep 1	0	0.138317	0.204475
		rep 2	0	0.180228	0.202828
SC △trp2-B/YL △trp4-P	10:1	rep 1	0	1.40204	4.5119
		rep 2	0	1.52945	4.48814
YL △trp2-B/SC △trp4-P	1:10	rep 1	0.179768	1.05256	1.16661
		rep 2	0.222385	0.847475	1.07118
YL △trp2-B/SC △trp4-P	1:1	rep 1	0.179174	0.224701	0.811448
		rep 2	0.185559	0.102076	0.600966
YL △trp2-B/SC △trp4-P	10:1	rep 1	0.15987	1.44926	3.96272
		rep 2	0.165958	1.49641	3.96096
