# Supplementary material for: Engineered cross-feeding creates inter- and intra-species synthetic yeast communities with enhanced bioproduction
Source: Nat Commun. 2024 Oct 16;15:8924. doi: 10.1038/s41467-024-53117-4 (PMC11484764; doi:10.1038/s41467-024-53117-4)
Supplement: Supplementary file 5 — Source Data file_Figure.zip [file 41467_2024_53117_MOESM5_ESM.zip]

Archive with 20 entries (20 files):
- Supplementary Figure 1_2.xlsx
- __MACOSX/._Supplementary Figure 1_2.xlsx
- Supplementary Figure 3.xlsx
- __MACOSX/._Supplementary Figure 3.xlsx
- Supplementary Figure 4.xlsx
- __MACOSX/._Supplementary Figure 4.xlsx
- Supplementary Figure 5_6_7_9.xlsx
- __MACOSX/._Supplementary Figure 5_6_7_9.xlsx
- Supplementary Figure 8.xlsx
- __MACOSX/._Supplementary Figure 8.xlsx
- Supplementary Figure 10_11.xlsx
- __MACOSX/._Supplementary Figure 10_11.xlsx
- Supplementary Figure 12_13_14_16.xlsx
- __MACOSX/._Supplementary Figure 12_13_14_16.xlsx
- Supplementary Figure 15.xlsx
- __MACOSX/._Supplementary Figure 15.xlsx
- Supplementary Figure 17.xlsx
- __MACOSX/._Supplementary Figure 17.xlsx
- Supplementary Figure 18.xlsx
- __MACOSX/._Supplementary Figure 18.xlsx
