# Supplementary material for: Engineered cross-feeding creates inter- and intra-species synthetic yeast communities with enhanced bioproduction
Source: Nat Commun. 2024 Oct 16;15:8924. doi: 10.1038/s41467-024-53117-4 (PMC11484764; doi:10.1038/s41467-024-53117-4)
Supplement: Supplementary file 5 — Source Data file_Figure.zip [file 41467_2024_53117_MOESM5_ESM.zip › Supplementary Figure 1_2.xlsx]

## Sheet: Sup Fig 1
	∆ura3			∆leu2			∆lys5			∆trp2			∆trp4			∆met5			∆ura3-∆leu2			∆ura3-∆lys5			∆ura3-∆trp2			∆ura3-∆trp4			∆ura3-∆met5			∆leu2-∆lys5			∆leu2-∆trp2			∆leu2-∆trp4			∆leu2-∆met5			∆lys5-∆trp2			∆lys5-∆trp4
Time (hr)	rep 1	rep 2	rep 3	rep 1	rep 2	rep 3	rep 1	rep 2	rep 3	rep 1	rep 2	rep 3	rep 1	rep 2	rep 3	rep 1	rep 2	rep 3	rep 1	rep 2	rep 3	rep 1	rep 2	rep 3	rep 1	rep 2	rep 3	rep 1	rep 2	rep 3	rep 1	rep 2	rep 3	rep 1	rep 2	rep 3	rep 1	rep 2	rep 3	rep 1	rep 2	rep 3	rep 1	rep 2	rep 3	rep 1	rep 2	rep 3	rep 1
0	0.2236	0.2314	0.1938	0.186	0.1675	0.1831	0.2235	0.1978	0.1845	0.1696	0.1722	0.1755	0.2026	0.1803	0.1673	0.1663	0.1717	0.1701	0.2146	0.1748	0.1646	0.1724	0.1661	0.1793	0.1995	0.1699	0.1613	0.1531	0.1453	0.1582	0.1916	0.1693	0.1585	0.1479	0.162	0.157	0.1855	0.1616	0.1495	0.1589	0.1583	0.1651	0.1554	0.1565	0.157	0.1493	0.1461	0.1542	0.1836
2	0.2124	0.1966	0.2056	0.1963	0.1828	0.1936	0.2415	0.212	0.2084	0.1911	0.1928	0.1924	0.2191	0.2047	0.1942	0.1816	0.1871	0.2035	0.216	0.1921	0.1708	0.186	0.171	0.1906	0.2062	0.1901	0.191	0.1735	0.1668	0.173	0.2041	0.1985	0.1819	0.1774	0.183	0.1739	0.194	0.1926	0.1806	0.1902	0.1878	0.1901	0.1866	0.189	0.1827	0.1848	0.1762	0.1737	0.1732
4	0.2339	0.2078	0.2068	0.1998	0.1849	0.1943	0.2488	0.2217	0.2241	0.1938	0.1885	0.1947	0.2303	0.2123	0.2177	0.2086	0.2078	0.2233	0.2313	0.2116	0.1787	0.2008	0.1982	0.1963	0.218	0.2012	0.2063	0.1868	0.1722	0.1698	0.2197	0.2229	0.2023	0.1876	0.194	0.1776	0.2029	0.1922	0.1884	0.2031	0.1936	0.195	0.1976	0.2063	0.1999	0.1902	0.1818	0.1787	0.1846
6	0.2348	0.2241	0.2035	0.2019	0.1841	0.1971	0.2468	0.2264	0.2173	0.1918	0.1884	0.1948	0.2339	0.2234	0.2003	0.2323	0.2305	0.2476	0.2356	0.2123	0.1803	0.2021	0.1911	0.2133	0.2282	0.2065	0.2134	0.1971	0.1738	0.1836	0.2348	0.2311	0.2136	0.186	0.1985	0.1789	0.2096	0.1935	0.192	0.1981	0.1992	0.195	0.2159	0.2245	0.2093	0.1894	0.1929	0.1802	0.1827
8	0.2513	0.2444	0.2468	0.2028	0.189	0.1968	0.2511	0.2353	0.227	0.1914	0.1857	0.195	0.2493	0.2295	0.1995	0.2436	0.2411	0.2564	0.2461	0.2374	0.1812	0.2111	0.2032	0.219	0.2317	0.215	0.2182	0.1999	0.1785	0.1964	0.2541	0.2485	0.2345	0.1867	0.1964	0.1822	0.2105	0.1923	0.1926	0.2003	0.2021	0.1991	0.2248	0.2354	0.2159	0.1914	0.1915	0.1816	0.1903
10	0.2636	0.2408	0.236	0.2036	0.1869	0.1989	0.2491	0.2277	0.2219	0.1897	0.1889	0.1981	0.245	0.233	0.2015	0.2464	0.2493	0.2698	0.2496	0.2227	0.1857	0.2078	0.1948	0.2201	0.2385	0.2248	0.2238	0.2016	0.1939	0.195	0.2715	0.2625	0.2462	0.1877	0.1932	0.1825	0.2102	0.1924	0.1934	0.1983	0.2215	0.1926	0.2306	0.2334	0.2205	0.1913	0.1938	0.1786	0.1859
12	0.2485	0.2469	0.2258	0.2042	0.1874	0.2014	0.2522	0.2301	0.2225	0.1884	0.1865	0.1931	0.2417	0.2265	0.2005	0.2563	0.262	0.2769	0.256	0.2228	0.194	0.2234	0.2104	0.2392	0.2441	0.2278	0.2268	0.2054	0.2012	0.2004	0.2805	0.2703	0.2446	0.187	0.1986	0.1892	0.2056	0.1938	0.1955	0.204	0.2112	0.2008	0.2351	0.2256	0.2238	0.1845	0.1839	0.1842	0.1882
14	0.2559	0.2508	0.2348	0.2052	0.197	0.2029	0.2586	0.2339	0.2186	0.1901	0.1935	0.1958	0.2459	0.2282	0.1973	0.2666	0.2572	0.2824	0.2549	0.2271	0.2007	0.2271	0.2118	0.2397	0.2518	0.2307	0.2335	0.2133	0.2127	0.2084	0.2854	0.2771	0.2518	0.1896	0.2031	0.1838	0.2053	0.199	0.2031	0.2004	0.2153	0.1961	0.2448	0.2308	0.2247	0.1847	0.1843	0.1804	0.1883
16	0.2826	0.2853	0.2516	0.2087	0.1926	0.2025	0.2575	0.2361	0.2215	0.1887	0.1957	0.1944	0.2526	0.2317	0.1997	0.2661	0.2633	0.2828	0.2569	0.2302	0.2074	0.2282	0.2141	0.2451	0.2546	0.2331	0.2363	0.2197	0.216	0.2114	0.2862	0.2749	0.2575	0.1884	0.1976	0.1812	0.208	0.2036	0.2	0.2034	0.2123	0.2044	0.2455	0.2343	0.2287	0.1885	0.1852	0.1822	0.1828
18	0.294	0.3085	0.2799	0.2057	0.1954	0.2091	0.2655	0.2338	0.2197	0.1887	0.1949	0.1954	0.2466	0.2278	0.1971	0.285	0.2651	0.2871	0.2565	0.2322	0.2299	0.2402	0.2276	0.253	0.2576	0.2376	0.2426	0.2246	0.2196	0.2327	0.2891	0.2709	0.2629	0.1925	0.194	0.182	0.2083	0.1989	0.2033	0.2061	0.2087	0.2169	0.2485	0.2421	0.2322	0.1746	0.181	0.1811	0.1825
20	0.298	0.3159	0.2937	0.2074	0.2006	0.2096	0.257	0.2423	0.2184	0.1889	0.2026	0.1978	0.2466	0.2242	0.1999	0.275	0.2776	0.287	0.2578	0.2347	0.2373	0.277	0.2601	0.2474	0.2647	0.2421	0.2375	0.2667	0.222	0.229	0.2916	0.2723	0.2607	0.1861	0.2037	0.1778	0.2111	0.2157	0.2049	0.2044	0.2086	0.203	0.2542	0.2464	0.234	0.1712	0.1814	0.1829	0.1846
22	0.3102	0.3141	0.2975	0.2085	0.1962	0.209	0.2584	0.2457	0.2275	0.1888	0.1957	0.1983	0.2499	0.228	0.2037	0.2743	0.2756	0.2912	0.2571	0.2349	0.2395	0.3041	0.293	0.2975	0.2677	0.2481	0.2429	0.2899	0.27	0.2664	0.2968	0.2773	0.2594	0.1914	0.2041	0.1843	0.2113	0.2103	0.2066	0.2086	0.2162	0.2283	0.2604	0.2469	0.2346	0.1749	0.1794	0.1902	0.1927
24	0.2875	0.3071	0.2977	0.2098	0.1977	0.2149	0.2525	0.2405	0.2175	0.1916	0.206	0.1984	0.2496	0.2277	0.2057	0.2727	0.2739	0.2878	0.2719	0.2325	0.2408	0.3126	0.305	0.3147	0.2713	0.2492	0.2468	0.3141	0.2953	0.3005	0.3012	0.2763	0.2625	0.1914	0.1964	0.1816	0.2155	0.1996	0.2051	0.2123	0.2161	0.2195	0.2596	0.2499	0.2296	0.1748	0.1792	0.1934	0.1935
26	0.2801	0.3078	0.2973	0.2125	0.1982	0.2137	0.2665	0.2366	0.2165	0.1877	0.1966	0.1986	0.2506	0.2312	0.1976	0.2734	0.281	0.291	0.2605	0.232	0.2384	0.3176	0.3174	0.3256	0.2766	0.2345	0.2447	0.332	0.3193	0.3239	0.2992	0.2759	0.2589	0.1948	0.2058	0.1877	0.2173	0.2088	0.2084	0.2184	0.2272	0.2188	0.2584	0.2519	0.2294	0.1733	0.182	0.1864	0.2072
28	0.2821	0.3091	0.2939	0.214	0.1973	0.2184	0.2591	0.2308	0.2224	0.1892	0.2109	0.1983	0.2463	0.2364	0.2025	0.2792	0.2897	0.2902	0.2504	0.2301	0.2376	0.3196	0.3163	0.3308	0.2517	0.2461	0.2542	0.3369	0.3511	0.3455	0.3116	0.2496	0.2562	0.1925	0.2002	0.1832	0.2209	0.202	0.2087	0.2327	0.2371	0.2293	0.2616	0.2444	0.2317	0.1734	0.1814	0.1858	0.2106
30	0.2769	0.3123	0.2947	0.2182	0.2011	0.2162	0.2509	0.2306	0.2216	0.1883	0.1975	0.1976	0.2491	0.2279	0.207	0.2766	0.2788	0.2883	0.2451	0.2273	0.234	0.3241	0.3194	0.335	0.2394	0.2469	0.2485	0.3732	0.3858	0.3922	0.2951	0.2583	0.251	0.1961	0.2065	0.1829	0.22	0.2056	0.209	0.2411	0.2404	0.241	0.2566	0.2471	0.235	0.1735	0.1841	0.1855	0.218
32	0.2781	0.3046	0.2953	0.2207	0.2013	0.2178	0.2672	0.2444	0.2184	0.1942	0.1891	0.1998	0.2492	0.2343	0.1989	0.2718	0.2937	0.2941	0.2294	0.2223	0.2391	0.3273	0.3226	0.3361	0.2368	0.2433	0.255	0.4118	0.4468	0.4404	0.2745	0.2594	0.2535	0.1943	0.1931	0.1819	0.2228	0.2071	0.2175	0.2381	0.2412	0.2583	0.2543	0.2465	0.2391	0.1786	0.1829	0.1817	0.2169
34	0.268	0.3023	0.2892	0.2246	0.2039	0.2196	0.2511	0.2401	0.22	0.1916	0.2049	0.1988	0.2473	0.2295	0.1976	0.272	0.2909	0.298	0.2279	0.2179	0.2292	0.3273	0.3235	0.3349	0.2374	0.2384	0.2608	0.4633	0.4715	0.4766	0.2606	0.2724	0.262	0.1932	0.2031	0.1855	0.2216	0.2092	0.216	0.2364	0.2505	0.26	0.2563	0.2495	0.2388	0.1719	0.1853	0.1836	0.2239
36	0.2641	0.2938	0.2852	0.222	0.2164	0.2185	0.2531	0.2444	0.2191	0.1947	0.1993	0.2002	0.25	0.2256	0.2018	0.2748	0.284	0.2959	0.2234	0.2169	0.2298	0.3273	0.3195	0.3407	0.2359	0.2324	0.2552	0.5129	0.4837	0.4982	0.2696	0.2551	0.2596	0.1971	0.1989	0.1829	0.225	0.2086	0.213	0.2352	0.2513	0.2635	0.2533	0.2473	0.2437	0.1735	0.1847	0.1829	0.2359
38	0.2622	0.2894	0.2902	0.2185	0.2067	0.2193	0.2628	0.2534	0.2223	0.1899	0.2104	0.2014	0.2491	0.2287	0.2022	0.2706	0.2977	0.2894	0.2292	0.2141	0.2276	0.3231	0.3166	0.3311	0.23	0.2373	0.2562	0.5556	0.5026	0.5248	0.2597	0.2393	0.2589	0.2	0.1928	0.1891	0.2256	0.2115	0.2161	0.2345	0.2514	0.2714	0.2573	0.2437	0.2455	0.1735	0.1868	0.1872	0.2382
40	0.2615	0.2863	0.2843	0.2213	0.2017	0.2208	0.2632	0.2375	0.2208	0.191	0.2029	0.2015	0.2512	0.226	0.2134	0.2717	0.283	0.2905	0.218	0.2094	0.2211	0.3189	0.3152	0.3314	0.233	0.2338	0.2582	0.5684	0.5207	0.5387	0.2613	0.2391	0.2555	0.1973	0.1913	0.1842	0.2283	0.2128	0.2193	0.2466	0.2638	0.2828	0.259	0.2427	0.2499	0.1761	0.1917	0.1899	0.2377
42	0.2606	0.2872	0.2802	0.221	0.2054	0.2195	0.2547	0.2433	0.2226	0.1985	0.2	0.2027	0.2521	0.226	0.204	0.2642	0.2699	0.295	0.2102	0.2035	0.2186	0.3186	0.3112	0.3267	0.2325	0.2384	0.2573	0.5954	0.5488	0.5574	0.2648	0.2361	0.2564	0.1986	0.1963	0.1825	0.231	0.2189	0.2222	0.2793	0.2868	0.3061	0.26	0.2402	0.252	0.1824	0.1979	0.1972	0.2579
44	0.2558	0.2787	0.2745	0.2205	0.2087	0.2189	0.2517	0.2475	0.2259	0.1962	0.2038	0.2041	0.2468	0.2314	0.2029	0.267	0.2769	0.2955	0.1957	0.1969	0.2075	0.3078	0.3089	0.3301	0.2367	0.2384	0.2597	0.6433	0.5747	0.5806	0.2767	0.2605	0.2564	0.2061	0.1928	0.1819	0.2354	0.2174	0.2268	0.3016	0.2984	0.3268	0.2624	0.2311	0.2565	0.1899	0.2076	0.2055	0.2666
46	0.2563	0.2769	0.2729	0.2221	0.2025	0.2182	0.2629	0.244	0.2379	0.1967	0.198	0.2019	0.2463	0.2284	0.2011	0.257	0.2654	0.2865	0.1925	0.1959	0.2075	0.3074	0.3092	0.3264	0.2278	0.236	0.2638	0.683	0.5997	0.6	0.282	0.2728	0.2671	0.1992	0.1967	0.1924	0.2384	0.2208	0.2303	0.3322	0.3158	0.3553	0.2648	0.2375	0.258	0.1924	0.2185	0.2151	0.2748
48	0.2575	0.2783	0.2661	0.2174	0.2011	0.2241	0.2562	0.2438	0.2218	0.1989	0.1944	0.2033	0.2477	0.2332	0.2097	0.2515	0.2685	0.2864	0.1853	0.191	0.2052	0.3079	0.3072	0.3244	0.2396	0.2405	0.2706	0.6714	0.62	0.6188	0.2909	0.2907	0.2866	0.2106	0.1979	0.1915	0.2382	0.2241	0.2381	0.3334	0.357	0.3789	0.2674	0.2365	0.2589	0.1982	0.2303	0.2295	0.3224
50	0.2486	0.2739	0.2658	0.2152	0.2022	0.2192	0.2563	0.2389	0.2352	0.2033	0.1986	0.2024	0.2477	0.2282	0.2038	0.2437	0.2599	0.2865	0.1848	0.1922	0.2043	0.3055	0.3075	0.3275	0.2377	0.2412	0.2732	0.6931	0.6376	0.6381	0.3102	0.3171	0.3092	0.2076	0.1968	0.1981	0.2411	0.2293	0.2454	0.3604	0.3825	0.4068	0.2604	0.2338	0.2607	0.2077	0.2438	0.2493	0.3172
52	0.2552	0.2736	0.2605	0.2205	0.2055	0.2211	0.2574	0.2381	0.2378	0.1974	0.1981	0.2025	0.2445	0.2286	0.2019	0.2473	0.2529	0.2881	0.1837	0.1907	0.2067	0.3059	0.3054	0.3288	0.2382	0.2462	0.284	0.6822	0.6519	0.6596	0.3132	0.3474	0.3219	0.2074	0.2	0.187	0.2411	0.2362	0.242	0.3897	0.4098	0.4325	0.2691	0.2399	0.2625	0.2215	0.2563	0.2651	0.3555
54	0.2548	0.2729	0.2554	0.2192	0.2087	0.2182	0.2616	0.2395	0.2337	0.2	0.2039	0.2064	0.2468	0.2294	0.2008	0.2441	0.2566	0.2807	0.186	0.1951	0.2024	0.3059	0.3068	0.3252	0.2476	0.2536	0.293	0.6896	0.6599	0.6833	0.3323	0.3775	0.3494	0.2052	0.1984	0.1949	0.2434	0.2449	0.2448	0.4082	0.4309	0.4545	0.2638	0.2313	0.2656	0.2326	0.2732	0.2856	0.368
56	0.2536	0.2729	0.2536	0.2196	0.2039	0.2205	0.2584	0.2378	0.2553	0.2009	0.2032	0.2057	0.2459	0.2295	0.2057	0.2426	0.2452	0.2857	0.1895	0.1968	0.2128	0.3061	0.3098	0.3311	0.2529	0.2634	0.2999	0.6929	0.664	0.6945	0.3533	0.4127	0.385	0.2068	0.196	0.1909	0.2391	0.2427	0.2534	0.4211	0.4581	0.4726	0.263	0.2337	0.2696	0.2677	0.2855	0.3082	0.3907
58	0.2502	0.2693	0.2525	0.2205	0.1989	0.2203	0.2613	0.2386	0.2259	0.1993	0.1953	0.2046	0.2425	0.2284	0.232	0.2434	0.2449	0.2826	0.1898	0.1979	0.2085	0.3052	0.3108	0.3238	0.2637	0.2731	0.3084	0.6996	0.6656	0.7114	0.3679	0.4494	0.4267	0.2135	0.1994	0.1971	0.2292	0.2582	0.2588	0.4479	0.4859	0.5017	0.2679	0.2239	0.2739	0.2661	0.2955	0.3141	0.3926
60	0.2519	0.2682	0.251	0.219	0.1986	0.2263	0.2625	0.2365	0.241	0.1988	0.1978	0.205	0.2405	0.2266	0.196	0.2438	0.2466	0.2755	0.1964	0.2039	0.2179	0.3034	0.3141	0.3238	0.2701	0.2863	0.3203	0.7029	0.6688	0.7131	0.4066	0.4896	0.4691	0.22	0.1969	0.2009	0.2423	0.2822	0.2758	0.4644	0.503	0.5238	0.2697	0.2202	0.276	0.2808	0.3134	0.3376	0.4041
62	0.248	0.2661	0.2453	0.219	0.201	0.222	0.2583	0.2432	0.2353	0.1943	0.1974	0.2063	0.2419	0.2296	0.2133	0.2401	0.244	0.2648	0.203	0.2072	0.2206	0.3086	0.3105	0.3303	0.2826	0.2994	0.3262	0.7088	0.6654	0.726	0.4379	0.5263	0.5087	0.2164	0.1954	0.2038	0.2559	0.2901	0.2894	0.4941	0.5204	0.5425	0.2742	0.2218	0.2797	0.2883	0.3248	0.3464	0.4189
64	0.2465	0.2633	0.2432	0.2139	0.196	0.2203	0.2619	0.2511	0.2523	0.1969	0.1908	0.2044	0.242	0.2256	0.1956	0.2377	0.244	0.2638	0.2166	0.216	0.2238	0.3115	0.3185	0.3299	0.2978	0.3131	0.344	0.7056	0.6631	0.7289	0.4603	0.5599	0.5488	0.2233	0.1991	0.2098	0.2671	0.2952	0.2982	0.5171	0.5387	0.5663	0.2713	0.2295	0.2837	0.2919	0.3386	0.3601	0.4456
66	0.2441	0.2625	0.2431	0.2169	0.1968	0.2172	0.258	0.2406	0.2395	0.1946	0.1913	0.2052	0.2421	0.2275	0.2035	0.237	0.2407	0.2588	0.2245	0.2189	0.2257	0.3141	0.3179	0.3329	0.3117	0.326	0.352	0.7102	0.661	0.7288	0.4926	0.5923	0.586	0.2249	0.1998	0.2163	0.2854	0.3082	0.306	0.523	0.5621	0.5906	0.2615	0.2243	0.2887	0.2985	0.353	0.376	0.4645
68	0.2421	0.2628	0.2409	0.2145	0.1875	0.2183	0.2584	0.2434	0.2409	0.1921	0.1898	0.2019	0.2444	0.2263	0.1974	0.2376	0.2434	0.2533	0.2275	0.2265	0.2327	0.3131	0.3209	0.3385	0.3231	0.3407	0.3646	0.7009	0.6589	0.7317	0.5145	0.6226	0.6253	0.2262	0.2058	0.2211	0.2986	0.3256	0.3186	0.5405	0.5962	0.6118	0.2355	0.2246	0.2927	0.3013	0.3547	0.3875	0.4843
70	0.2429	0.2597	0.24	0.2112	0.1922	0.2203	0.2562	0.245	0.2459	0.1974	0.1905	0.2052	0.2438	0.2264	0.1956	0.2388	0.2459	0.2585	0.2413	0.236	0.2378	0.319	0.3266	0.3376	0.336	0.3469	0.3773	0.7014	0.6543	0.7339	0.5434	0.6495	0.6741	0.2252	0.2031	0.2337	0.3124	0.3269	0.3301	0.5556	0.6184	0.6252	0.2207	0.2337	0.2973	0.3067	0.3618	0.3948	0.4963
72	0.2378	0.261	0.2381	0.2142	0.1923	0.2195	0.2568	0.2418	0.2488	0.1959	0.1949	0.2032	0.2412	0.2242	0.1968	0.2317	0.241	0.2542	0.2481	0.2389	0.249	0.3254	0.324	0.3423	0.336	0.3608	0.3837	0.6967	0.6523	0.727	0.5699	0.6721	0.6957	0.2267	0.1973	0.2319	0.3242	0.3356	0.3359	0.5552	0.6321	0.6392	0.2107	0.2266	0.2992	0.3072	0.3638	0.4072	0.5122
[truncated: 14 more columns]
