# Supplementary material for: Engineered cross-feeding creates inter- and intra-species synthetic yeast communities with enhanced bioproduction
Source: Nat Commun. 2024 Oct 16;15:8924. doi: 10.1038/s41467-024-53117-4 (PMC11484764; doi:10.1038/s41467-024-53117-4)
Supplement: Supplementary file 5 — Source Data file_Figure.zip [file 41467_2024_53117_MOESM5_ESM.zip › Supplementary Figure 3.xlsx]

## Sheet: Sup Fig 3
Strain			Glucose consumed (g/L)
∆ura3		rep 1	0.132072
		rep 2	0.0903748
		rep 3	0
∆leu2		rep 1	0
		rep 2	0
		rep 3	0
∆lys5		rep 1	0
		rep 2	0
		rep 3	0
∆trp2		rep 1	0
		rep 2	0
		rep 3	0
∆trp4		rep 1	0
		rep 2	0
		rep 3	0
∆me5		rep 1	0
		rep 2	0
		rep 3	0
∆ura3-∆leu2		rep 1	0.632444
		rep 2	0.361409
		rep 3	0.549048
∆ura3-∆lys5		rep 1	0.069526
		rep 2	0.0903748
		rep 3	0
∆ura3-∆trp2		rep 1	0.361409
		rep 2	0.820083
		rep 3	0.757536
∆ura3-∆trp4		rep 1	1.86252
		rep 2	1.4664
		rep 3	2.07101
∆ura3-∆met5		rep 1	0.0486772
		rep 2	0.132072
		rep 3	0
∆leu2-∆lys5		rep 1	0
		rep 2	0.111224
		rep 3	0
∆leu2-∆trp2		rep 1	0
		rep 2	0
		rep 3	0
∆leu2-∆trp4		rep 1	0
		rep 2	0.069526
		rep 3	0
∆leu2-∆met5		rep 1	0
		rep 2	0
		rep 3	0
∆lys5-∆trp2		rep 1	0
		rep 2	0
		rep 3	0
∆lys5-∆trp4		rep 1	0
		rep 2	0.799234
		rep 3	0.423956
∆lys5-∆met5		rep 1	0
		rep 2	0
		rep 3	0.132072
∆trp2-∆trp4		rep 1	3.03006
		rep 2	3.25939
		rep 3	3.25939
∆trp2-∆met5		rep 1	0
		rep 2	0
		rep 3	0
∆trp4-∆met5		rep 1	0.966024
		rep 2	1.25791
		rep 3	1.17451

## Sheet: Statistics
	Bonferroni's multiple comparisons test	Mean Diff,	95,00% CI of diff,	Below threshold?	Summary	Adjusted P Value	?-A
	∆ura3-∆leu2 vs. ∆ura3	0.4402	0,0001826 to 0,8801	Yes	*	0.0499	G	∆ura3-∆leu2
	∆ura3-∆lys5 vs. ∆ura3	-0.02085	-0,4608 to 0,4191	No	ns	>0,9999	H	∆ura3-∆lys5
	∆ura3-∆trp2 vs. ∆ura3	0.5722	0,1322 to 1,012	Yes	**	0.0093	I	∆ura3-∆trp2
	∆ura3-∆trp4 vs. ∆ura3	1.726	1,286 to 2,166	Yes	****	<0,0001	J	∆ura3-∆trp4
	∆ura3-∆met5 vs. ∆ura3	-0.0139	-0,4539 to 0,4261	No	ns	>0,9999	K	∆ura3-∆met5
	Test details	Mean 1	Mean 2	Mean Diff,	SE of diff,	n1	n2	t	DF
	∆ura3-∆leu2 vs. ∆ura3	0.5143	0.07415	0.4402	0.144	3	3	3.056	12
	∆ura3-∆lys5 vs. ∆ura3	0.0533	0.07415	-0.02085	0.144	3	3	0.1447	12
	∆ura3-∆trp2 vs. ∆ura3	0.6463	0.07415	0.5722	0.144	3	3	3.973	12
	∆ura3-∆trp4 vs. ∆ura3	1.8	0.07415	1.726	0.144	3	3	11.98	12
	∆ura3-∆met5 vs. ∆ura3	0.06025	0.07415	-0.0139	0.144	3	3	0.0965	12
	Bonferroni's multiple comparisons test	Mean Diff,	95,00% CI of diff,	Below threshold?	Summary	Adjusted P Value	?-B
	∆ura3-∆leu2 vs. ∆leu2	0.5143	0,3533 to 0,6753	Yes	****	<0,0001	G	∆ura3-∆leu2
	∆leu2-∆lys5 vs. ∆leu2	0.03707	-0,1239 to 0,1981	No	ns	>0,9999	L	∆leu2-∆lys5
	∆leu2-∆trp2 vs. ∆leu2	0	-0,1610 to 0,1610	No	ns	>0,9999	M	∆leu2-∆trp2
	∆leu2-∆trp4 vs. ∆leu2	0.02318	-0,1378 to 0,1842	No	ns	>0,9999	N	∆leu2-∆trp4
	∆leu2-∆met5 vs. ∆leu2	0	-0,1610 to 0,1610	No	ns	>0,9999	O	∆leu2-∆met5
	Test details	Mean 1	Mean 2	Mean Diff,	SE of diff,	n1	n2	t	DF
	∆ura3-∆leu2 vs. ∆leu2	0.5143	0	0.5143	0.05271	3	3	9.757	12
	∆leu2-∆lys5 vs. ∆leu2	0.03707	0	0.03707	0.05271	3	3	0.7034	12
	∆leu2-∆trp2 vs. ∆leu2	0	0	0	0.05271	3	3	0	12
	∆leu2-∆trp4 vs. ∆leu2	0.02318	0	0.02318	0.05271	3	3	0.4397	12
	∆leu2-∆met5 vs. ∆leu2	0	0	0	0.05271	3	3	0	12
	Bonferroni's multiple comparisons test	Mean Diff,	95,00% CI of diff,	Below threshold?	Summary	Adjusted P Value	?-C
	∆ura3-∆lys5 vs. ∆lys5	0.0533	-0,3691 to 0,4757	No	ns	>0,9999	H	∆ura3-∆lys5
	∆leu2-∆lys5 vs. ∆lys5	0.03707	-0,3853 to 0,4594	No	ns	>0,9999	L	∆leu2-∆lys5
	∆lys5-∆trp2 vs. ∆lys5	0	-0,4224 to 0,4224	No	ns	>0,9999	P	∆lys5-∆trp2
	∆lys5-∆trp4 vs. ∆lys5	0.4077	-0,01462 to 0,8301	No	ns	0.0609	Q	∆lys5-∆trp4
	∆lys5-∆met5 vs. ∆lys5	0.04402	-0,3783 to 0,4664	No	ns	>0,9999	R	∆lys5-∆met5
	Test details	Mean 1	Mean 2	Mean Diff,	SE of diff,	n1	n2	t	DF
	∆ura3-∆lys5 vs. ∆lys5	0.0533	0	0.0533	0.1383	3	3	0.3855	12
	∆leu2-∆lys5 vs. ∆lys5	0.03707	0	0.03707	0.1383	3	3	0.2681	12
	∆lys5-∆trp2 vs. ∆lys5	0	0	0	0.1383	3	3	0	12
	∆lys5-∆trp4 vs. ∆lys5	0.4077	0	0.4077	0.1383	3	3	2.949	12
	∆lys5-∆met5 vs. ∆lys5	0.04402	0	0.04402	0.1383	3	3	0.3184	12
	Bonferroni's multiple comparisons test	Mean Diff,	95,00% CI of diff,	Below threshold?	Summary	Adjusted P Value	?-D
	∆ura3-∆trp2 vs. ∆trp2	0.6463	0,3594 to 0,9332	Yes	****	<0,0001	I	∆ura3-∆trp2
	∆leu2-∆trp2 vs. ∆trp2	0	-0,2869 to 0,2869	No	ns	>0,9999	M	∆leu2-∆trp2
	∆lys5-∆trp2 vs. ∆trp2	0	-0,2869 to 0,2869	No	ns	>0,9999	P	∆lys5-∆trp2
	∆trp2-∆trp4 vs. ∆trp2	3.183	2,896 to 3,470	Yes	****	<0,0001	S	∆trp2-∆trp4
	∆trp2-∆met5 vs. ∆trp2	0	-0,2869 to 0,2869	No	ns	>0,9999	T	∆trp2-∆met5
	Test details	Mean 1	Mean 2	Mean Diff,	SE of diff,	n1	n2	t	DF
	∆ura3-∆trp2 vs. ∆trp2	0.6463	0	0.6463	0.09393	3	3	6.881	12
	∆leu2-∆trp2 vs. ∆trp2	0	0	0	0.09393	3	3	0	12
	∆lys5-∆trp2 vs. ∆trp2	0	0	0	0.09393	3	3	0	12
	∆trp2-∆trp4 vs. ∆trp2	3.183	0	3.183	0.09393	3	3	33.89	12
	∆trp2-∆met5 vs. ∆trp2	0	0	0	0.09393	3	3	0	12
	Bonferroni's multiple comparisons test	Mean Diff,	95,00% CI of diff,	Below threshold?	Summary	Adjusted P Value	?-E
	∆ura3-∆trp4 vs. ∆trp4	1.8	1,391 to 2,209	Yes	****	<0,0001	J	∆ura3-∆trp4
	∆leu2-∆trp4 vs. ∆trp4	0.02318	-0,3861 to 0,4324	No	ns	>0,9999	N	∆leu2-∆trp4
	∆trp2-∆trp4 vs. ∆trp4	3.183	2,774 to 3,592	Yes	****	<0,0001	S	∆trp2-∆trp4
	∆trp4-∆met5 vs. ∆trp4	1.133	0,7236 to 1,542	Yes	****	<0,0001	U	∆trp4-∆met5
	Test details	Mean 1	Mean 2	Mean Diff,	SE of diff,	n1	n2	t	DF
	∆ura3-∆trp4 vs. ∆trp4	1.8	0	1.8	0.1347	3	3	13.36	10
	∆leu2-∆trp4 vs. ∆trp4	0.02318	0	0.02318	0.1347	3	3	0.1721	10
	∆trp2-∆trp4 vs. ∆trp4	3.183	0	3.183	0.1347	3	3	23.63	10
	∆trp4-∆met5 vs. ∆trp4	1.133	0	1.133	0.1347	3	3	8.41	10
