# Supplementary material for: Engineered cross-feeding creates inter- and intra-species synthetic yeast communities with enhanced bioproduction
Source: Nat Commun. 2024 Oct 16;15:8924. doi: 10.1038/s41467-024-53117-4 (PMC11484764; doi:10.1038/s41467-024-53117-4)
Supplement: Supplementary file 5 — Source Data file_Figure.zip [file 41467_2024_53117_MOESM5_ESM.zip › Supplementary Figure 4.xlsx]

## Sheet: Sup Figure 4
			Glucose (g/L)			consumed glucose (g/L)
Strain	Inoculation ratio		24h	48h	72h
∆trp2-∆trp4	1:10	rep 1	19.891	17.3891	11.8016	9.13835
		rep 2	20.0161	17.7853	10.6133	10.3267
		rep 3	20.0161	17.1598	12.4688	8.47119
	1:5	rep 1	19.7242	16.9513	12.1978	8.74223
		rep 2	19.3281	17.2015	12.3437	8.59629
		rep 3	19.7867	17.8269	12.99	7.94997
	1:1	rep 1	20.1829	17.5142	12.8441	8.09591
		rep 2	20.0786	17.8061	13.3028	7.63724
		rep 3	19.9535	17.1389	12.5731	8.36695
	5:1	rep 1	20.0369	19.9744	16.9096	4.0304
		rep 2	19.7867	19.6825	16.6177	4.32228
		rep 3	19.8493	19.4949	12.2812	8.65883
	10:1	rep 1	20.2871	20.0786	15.3251	5.61491
		rep 2	20.1412	20.0578	15.5961	5.34387
		rep 3	19.7242	19.9327	15.2625	5.67745
∆ura3-∆trp4	1:10	rep 1	20.2246	19.0987	13.9074	7.03263
		rep 2	19.5991	18.8277	13.1568	7.78318
		rep 3	20.1829	18.8694	13.0109	7.92912
	1:5	rep 1	20.1412	18.9319	13.2402	7.69979
		rep 2	19.9327	18.8277	13.0317	7.90828
		rep 3	19.8076	18.786	13.1568	7.78318
	1:1	rep 1	20.162	19.3072	13.4695	7.47045
		rep 2	20.1829	19.0153	12.8649	8.07507
		rep 3	18.8902	19.5157	12.99	7.94997
	5:1	rep 1	20.0786	20.1203	14.9707	5.96934
		rep 2	19.9118	20.1203	14.6371	6.30292
		rep 3	17.6393	20.0578	13.824	7.11602
	10:1	rep 1	19.891	20.6207	18.4733	2.46674
		rep 2	20.0369	20.2663	17.0972	3.84276
		rep 3	20.2246	20.4539	18.0771	2.86287
∆met5-∆trp4	1:10	rep 1	20.4956	19.6825	17.1598	3.78021
		rep 2	20.2663	20.2246	16.8262	4.11379
		rep 3	19.891	20.2454	16.305	4.63501
	1:5	rep 1	20.0369	20.0161	14.929	6.01103
		rep 2	19.8076	20.0161	16.3884	4.55162
		rep 3	20.2246	20.1412	15.2834	5.6566
	1:1	rep 1	20.3705	19.5991	14.9498	5.99019
		rep 2	19.9327	19.5157	13.678	7.26196
		rep 3	18.0146	19.7033	14.241	6.69904
	5:1	rep 1	20.0369	20.1829	17.681	3.25899
		rep 2	20.2037	20.2871	18.5984	2.34165
		rep 3	16.8262	20.2037	16.576	4.36398
	10:1	rep 1	20.3705	20.7249	19.0987	1.84127
		rep 2	19.1404	19.9744	18.9319	2.00806
		rep 3	20.0578	20.3288	18.7651	2.17485
