# Supplementary material for: Engineered cross-feeding creates inter- and intra-species synthetic yeast communities with enhanced bioproduction
Source: Nat Commun. 2024 Oct 16;15:8924. doi: 10.1038/s41467-024-53117-4 (PMC11484764; doi:10.1038/s41467-024-53117-4)
Supplement: Supplementary file 5 — Source Data file_Figure.zip [file 41467_2024_53117_MOESM5_ESM.zip › Supplementary Figure 5_6_7_9.xlsx]

## Sheet: Sup Fig
Supplementary Figure 5	Inoculation ratio		10:1		5:1		1:1		1:5		1:10
	Population		YL ∆ura3	YL ∆trp4	YL ∆ura3	YL ∆trp4	YL ∆ura3	YL ∆trp4	YL ∆ura3	YL ∆trp4	YL ∆ura3	YL ∆trp4
	0 hr	rep 1	82.0973	17.9027	73.7969	26.2031	50.6129	49.3871	24.2888	75.7112	15.7232	84.2768
		rep 2	81.4588	18.5412	73.2819	26.7181	49.9349	50.0651	22.1101	77.8899	15.3925	84.6075
		rep 3	97.9751	2.02492	72.4443	27.5557	48.3299	51.6701	23.745	76.255	14.616	85.384
	72 hr	rep 1	30.6543	69.3457	32.6713	67.3287	21.8468	78.1532	16.3425	83.6575	23.2622	76.7378
		rep 2	34.7245	65.2755	29.5698	70.4302	22.7253	77.2747	14.8589	85.1411	21.234	78.766
		rep 3	35.0778	64.9222	31.3471	68.6529	18.9253	81.0747	14.2152	85.7848	23.6021	76.3979
	120 hr	rep 1	45.5764	54.4236	44.2473	55.7527	35.6958	64.3042	45.8053	54.1947	45.9222	54.0778
		rep 2	46.7124	53.2876	43.4632	56.5368	35.0168	64.9832	46.3531	53.6469	43.155	56.845
		rep 3	47.8777	52.1223	43.4297	56.5703	33.9041	66.0959	45.4276	54.5724	45.4328	54.5672
Supplementary Figure 6	Inoculation ratio		10:1		5:1		1:1		1:5		1:10
	Population		YL ∆met5	YL ∆trp4	YL ∆met5	YL ∆trp4	YL ∆met5	YL ∆trp4	YL ∆met5	YL ∆trp4	YL ∆met5	YL ∆trp4
	0 hr	rep 1	90.2302	9.7698	82.948	17.052	65.7038	34.2962	39.8578	60.1422	30.8647	69.1353
		rep 2	88.1416	11.8584	83.6087	16.3913	64.5824	35.4176	41.0359	58.9641	28.7676	71.2324
		rep 3	89.3892	10.6108	83.0264	16.9736	64.5084	35.4916	39.7624	60.2376	29.4236	70.5764
	72 hr	rep 1	77.5208	22.4792	69.7695	30.2305	60.7266	39.2734	58.0406	41.9594	60.7452	39.2548
		rep 2	77.0568	22.9432	68.1646	31.8354	60.9459	39.0541	58.4831	41.5169	61.3896	38.6104
		rep 3	74.532	25.468	67.5135	32.4865	60.3424	39.6576	58.3412	41.6588	61.3371	38.6629
	120 hr	rep 1	51.0404	48.9596	44.8408	55.1592	34.0057	65.9943	33.7807	66.2193	35.3797	64.6203
		rep 2	49.2562	50.7438	44.7227	55.2773	38.9144	61.0856	31.6559	68.3441	34.7341	65.2659
		rep 3	46.8006	53.1994	41.7355	58.2645	38.2759	61.7241	36.0307	63.9693	37.7456	62.2544
Supplementary Figure 7	Inoculation ratio		10:1		5:1		1:1		1:5		1:10
	Population		YL ∆trp2	YL ∆trp4	YL ∆trp2	YL ∆trp4	YL ∆trp2	YL ∆trp4	YL ∆trp2	YL ∆trp4	YL ∆trp2	YL ∆trp4
	0 hr	rep 1	87.3586	12.6414	80.9577	19.0423	64.0215	35.9785	38.4452	61.5548	26.57	73.43
		rep 2	86.3022	13.6978	79.8905	20.1095	62.3662	37.6338	38.4182	61.5818	26.8022	73.1978
		rep 3	85.3455	14.6545	80.271	19.729	61.0088	38.9912	38.3556	61.6444	26.3618	73.6382
	72 hr	rep 1	96.0666	3.93338	94.9727	5.02729	73.4672	26.5328	55.8352	44.1648	57.49	42.51
		rep 2	96.4545	3.54547	95.0381	4.96195	73.1815	26.8185	56.4229	43.5771	57.5651	42.4349
		rep 3	95.9368	4.06318	94.7526	5.24736	75.0437	24.9563	61.539	38.461	58.3923	41.6077
	120 hr	rep 1	97.0713	2.92873	96.2379	3.76212	76.0011	23.9989	59.1935	40.8065	56.7628	43.2372
		rep 2	97.3595	2.64051	96.2356	3.76436	70.9808	29.0192	63.1452	36.8548	59.4562	40.5438
		rep 3	96.5452	3.45477	95.2019	4.79812	70.4388	29.5612	62.2118	37.7882	62.849	37.151
Supplementary Figure 9	Inoculation ratio		10:1		5:1		1:1		1:5		1:10
	Population		SC ∆trp2	YL ∆trp4	SC ∆trp2	YL ∆trp4	SC ∆trp2	YL ∆trp4	SC ∆trp2	YL ∆trp4	SC ∆trp2	YL ∆trp4
	0 hr	rep 1	88.2107	11.7893	82.8686	17.1314	59.6196	40.3804	32.4562	67.5438	22.4718	77.5282
		rep 2	89.1913	10.8087	81.6059	18.3941	58.6031	41.3969	33.0102	66.9898	21.1672	78.8328
		rep 3	88.81	11.19	80.7555	19.2445	59.2506	40.7494	34.7234	65.2766	23.0541	76.9459
	72 hr	rep 1	54.0585	45.9415	66.1709	33.8291	56.7255	43.2745	47.8147	52.1853	41.1596	58.8404
		rep 2	53.3785	46.6215	65.5845	34.4155	57.6893	42.3107	48.0569	51.9431	40.7396	59.2604
		rep 3	53.9165	46.0835	66.1338	33.8662	54.7982	45.2018	46.7329	53.2671	36.414	63.586
	120 hr	rep 1	51.5735	48.4265	50.4409	49.5591	50.9218	49.0782	43.7732	56.2268	37.6919	62.3081
		rep 2	50.9343	49.0657	50.4623	49.5377	51.1009	48.8991	45.1754	54.8246	39.5776	60.4224
		rep 3	51.8563	48.1437	50.3347	49.6653	51.0237	48.9763	46.2014	53.7986	40.9991	59.0009
