# Supplementary material for: Engineered cross-feeding creates inter- and intra-species synthetic yeast communities with enhanced bioproduction
Source: Nat Commun. 2024 Oct 16;15:8924. doi: 10.1038/s41467-024-53117-4 (PMC11484764; doi:10.1038/s41467-024-53117-4)
Supplement: Supplementary file 5 — Source Data file_Figure.zip [file 41467_2024_53117_MOESM5_ESM.zip › Supplementary Figure 8.xlsx]

## Sheet: Sup Fig 8
Time (hr)	YL ∆trp2			YL ∆trp4			YL ∆lys5			YL ∆met5			YL ∆leu2			SC ∆met5			SC ∆trp2			SC ∆trp4			SC ∆lys5			SC ∆leu2			YL ∆trp2/YL ∆trp4			YL ∆trp2/SC ∆trp4			SC ∆trp2/YL ∆trp4			SC ∆trp2/SC ∆trp4			YL ∆met5/YL ∆trp4			YL ∆met5/SC ∆trp4			SC ∆met5/YL ∆trp4
	rep 1	rep 2	rep 3	rep 1	rep 2	rep 3	rep 1	rep 2	rep 3	rep 1	rep 2	rep 3	rep 1	rep 2	rep 3	rep 1	rep 2	rep 3	rep 1	rep 2	rep 3	rep 1	rep 2	rep 3	rep 1	rep 2	rep 3	rep 1	rep 2	rep 3	rep 1	rep 2	rep 3	rep 1	rep 2	rep 3	rep 1	rep 2	rep 3	rep 1	rep 2	rep 3	rep 1	rep 2	rep 3	rep 1	rep 2	rep 3	rep 1
0	0.1471	0.1489	0.1489	0.1285	0.1162	0.1154	0.133	0.1255	0.1337	0.1296	0.1197	0.1337	0.1177	0.1171	0.1145	0.1435	0.1154	0.1327	0.1294	0.1389	0.1551	0.1526	0.1311	0.1371	0.1449	0.1338	0.1378	0.1223	0.1157	0.1343	0.125	0.1126	0.123	0.121	0.1284	0.1344	0.1353	0.1263	0.1201	0.1211	0.1291	0.1279	0.1207	0.1206	0.1105	0.1231	0.1189	0.1187	0.117
2	0.1177	0.1186	0.1198	0.1266	0.1156	0.1192	0.1215	0.1232	0.1244	0.1408	0.1471	0.1326	0.1251	0.1263	0.1285	0.1441	0.1369	0.1419	0.1221	0.1508	0.1555	0.1355	0.1339	0.1756	0.1743	0.1335	0.1363	0.1252	0.1366	0.1612	0.1304	0.1136	0.1288	0.1385	0.1537	0.1478	0.1423	0.1545	0.144	0.1598	0.1489	0.1789	0.1272	0.1214	0.1207	0.1424	0.1505	0.1656	0.154
4	0.1167	0.1198	0.1201	0.1389	0.1246	0.1199	0.1233	0.1284	0.137	0.154	0.1584	0.141	0.1288	0.1263	0.1323	0.1445	0.1364	0.142	0.1124	0.1333	0.1384	0.12	0.1203	0.1421	0.1431	0.1499	0.1309	0.1218	0.1251	0.1342	0.1337	0.1149	0.1297	0.1427	0.1502	0.1433	0.1437	0.1464	0.1439	0.1419	0.1345	0.1532	0.128	0.1263	0.123	0.1438	0.1493	0.1579	0.1498
6	0.1163	0.1181	0.1195	0.1326	0.1149	0.1189	0.123	0.1325	0.1301	0.16	0.1666	0.1495	0.1282	0.127	0.1335	0.1414	0.1321	0.1384	0.1074	0.1204	0.1264	0.1099	0.1107	0.1226	0.1179	0.1226	0.1264	0.1356	0.1371	0.1318	0.136	0.1127	0.1305	0.1409	0.1521	0.1408	0.1414	0.1408	0.1391	0.1241	0.1206	0.1341	0.1318	0.1344	0.1287	0.1498	0.1538	0.1579	0.1509
8	0.1168	0.1199	0.119	0.128	0.1155	0.1179	0.1204	0.1282	0.1217	0.1631	0.1591	0.1558	0.1329	0.1274	0.1354	0.1342	0.1254	0.1264	0.1056	0.1124	0.121	0.1071	0.1056	0.1157	0.1055	0.1211	0.1196	0.1275	0.1283	0.1313	0.1283	0.1163	0.1309	0.1387	0.1461	0.1404	0.138	0.136	0.1389	0.1146	0.1131	0.1258	0.1327	0.1396	0.1321	0.1542	0.1601	0.164	0.1462
10	0.1152	0.1196	0.1185	0.1272	0.1159	0.1174	0.1219	0.1276	0.1202	0.1645	0.1573	0.1585	0.1275	0.1299	0.1335	0.1288	0.119	0.1297	0.1044	0.1091	0.1185	0.1065	0.1038	0.1127	0.1056	0.1108	0.1172	0.133	0.1227	0.1267	0.1304	0.1154	0.1309	0.1371	0.145	0.1418	0.1337	0.13	0.1338	0.1078	0.111	0.1201	0.1362	0.1411	0.1366	0.1534	0.1603	0.1602	0.1374
12	0.1166	0.12	0.1211	0.1275	0.1158	0.1173	0.1189	0.1208	0.1194	0.1649	0.1692	0.1648	0.1255	0.1239	0.1334	0.1375	0.126	0.1214	0.103	0.1081	0.1186	0.1049	0.1034	0.1134	0.1066	0.1094	0.1142	0.1381	0.12	0.1252	0.1274	0.1158	0.1336	0.136	0.144	0.1408	0.1325	0.1268	0.1294	0.1082	0.1141	0.1174	0.1421	0.1464	0.1308	0.1529	0.1649	0.1628	0.1439
14	0.1152	0.1181	0.1188	0.128	0.1162	0.1173	0.118	0.1204	0.1205	0.1675	0.1683	0.1748	0.1236	0.1277	0.1333	0.1344	0.1199	0.1145	0.1024	0.1072	0.1168	0.1127	0.1256	0.1227	0.1063	0.1091	0.1138	0.1441	0.1209	0.1241	0.1288	0.1165	0.1323	0.1355	0.1422	0.1386	0.1358	0.1235	0.1281	0.1085	0.1305	0.1403	0.1495	0.1502	0.1395	0.1552	0.1657	0.1659	0.1459
16	0.116	0.1198	0.1212	0.13	0.1164	0.1172	0.1183	0.1192	0.1195	0.1703	0.1691	0.1767	0.1217	0.1269	0.1337	0.129	0.118	0.1123	0.1043	0.1075	0.1168	0.119	0.1156	0.1154	0.1057	0.109	0.1182	0.1473	0.1185	0.1219	0.1295	0.1213	0.1377	0.1329	0.1438	0.1386	0.1427	0.1261	0.1293	0.1094	0.1301	0.1281	0.1588	0.1583	0.1454	0.1545	0.1682	0.1639	0.1483
18	0.1222	0.1192	0.119	0.1286	0.1169	0.118	0.1182	0.1197	0.1178	0.176	0.17	0.178	0.1227	0.1254	0.1351	0.1252	0.1131	0.1107	0.1045	0.1128	0.1178	0.1164	0.1082	0.1111	0.1047	0.1082	0.1145	0.148	0.118	0.1203	0.14	0.1202	0.1433	0.1325	0.1412	0.139	0.1525	0.1298	0.1321	0.114	0.1308	0.1257	0.1667	0.1684	0.1485	0.1561	0.1635	0.1642	0.1554
20	0.1255	0.1201	0.1185	0.1294	0.1161	0.1179	0.1187	0.1201	0.1187	0.1811	0.1729	0.1845	0.1223	0.127	0.135	0.1248	0.1123	0.1097	0.1084	0.1152	0.1203	0.1203	0.1165	0.1156	0.121	0.1234	0.1195	0.1397	0.1434	0.1363	0.1388	0.1256	0.1495	0.1335	0.1371	0.1379	0.189	0.1379	0.145	0.1213	0.1533	0.1349	0.1641	0.1725	0.1532	0.1535	0.1594	0.1595	0.1584
22	0.1285	0.1204	0.1177	0.1362	0.1158	0.117	0.1194	0.1219	0.1194	0.1841	0.1775	0.1898	0.1293	0.1264	0.1357	0.1255	0.1141	0.1098	0.1127	0.1202	0.1206	0.1196	0.1196	0.1135	0.1182	0.1212	0.1173	0.1398	0.1461	0.1374	0.1415	0.1291	0.1515	0.1323	0.1384	0.1391	0.1892	0.1416	0.1542	0.1217	0.1852	0.1555	0.1707	0.1817	0.16	0.1529	0.152	0.1607	0.162
24	0.1213	0.1201	0.1188	0.1304	0.1174	0.1177	0.1218	0.1211	0.1197	0.1865	0.1827	0.1952	0.125	0.1231	0.1355	0.1232	0.1127	0.1119	0.1134	0.1171	0.1209	0.1143	0.1121	0.1088	0.1166	0.1184	0.1162	0.1378	0.1421	0.1396	0.1534	0.1387	0.1611	0.1334	0.1396	0.1392	0.1978	0.1451	0.1626	0.1752	0.1832	0.2081	0.1796	0.1933	0.1681	0.1513	0.1506	0.1564	0.1655
26	0.1272	0.121	0.1181	0.1309	0.1166	0.117	0.1174	0.1222	0.1204	0.1897	0.1857	0.1985	0.1264	0.1268	0.1356	0.1225	0.1117	0.1172	0.116	0.1164	0.1219	0.1159	0.1213	0.1105	0.1171	0.1178	0.1154	0.1386	0.1447	0.137	0.1685	0.144	0.179	0.1376	0.1445	0.146	0.2169	0.1539	0.181	0.1742	0.1868	0.2403	0.1906	0.2057	0.1762	0.1528	0.1547	0.1607	0.1721
28	0.1222	0.1195	0.1193	0.1307	0.1163	0.1173	0.1225	0.1242	0.1231	0.1904	0.1884	0.2004	0.1311	0.1238	0.1367	0.1222	0.1106	0.1176	0.113	0.1126	0.1201	0.1119	0.1168	0.1057	0.1166	0.1158	0.1145	0.1419	0.1435	0.1345	0.1963	0.162	0.2058	0.1414	0.1452	0.1508	0.2566	0.1584	0.2049	0.1947	0.2165	0.2495	0.2032	0.22	0.1872	0.1512	0.1594	0.158	0.1797
30	0.1253	0.1208	0.1233	0.1313	0.1162	0.1173	0.1206	0.1226	0.1217	0.1905	0.1881	0.2012	0.1329	0.13	0.1358	0.1203	0.1092	0.1149	0.1082	0.1095	0.1176	0.1082	0.1117	0.105	0.1146	0.114	0.1131	0.1391	0.1418	0.1455	0.2378	0.1903	0.2472	0.1509	0.153	0.1616	0.3194	0.1722	0.2375	0.2054	0.2359	0.2693	0.2183	0.2365	0.1995	0.1537	0.1478	0.1561	0.1846
32	0.1251	0.1203	0.1256	0.1312	0.1162	0.1167	0.1241	0.1237	0.1204	0.1907	0.1894	0.2012	0.1345	0.1239	0.1361	0.1213	0.1102	0.115	0.1072	0.1071	0.1157	0.1075	0.1138	0.1052	0.1138	0.1144	0.1134	0.1316	0.148	0.1296	0.2824	0.2321	0.3046	0.1607	0.1645	0.1728	0.4214	0.1891	0.2801	0.2208	0.2883	0.292	0.2327	0.2514	0.2124	0.1534	0.1473	0.1549	0.1892
34	0.1208	0.1188	0.1231	0.13	0.1165	0.116	0.1227	0.1266	0.122	0.1911	0.1897	0.2018	0.1333	0.126	0.136	0.1202	0.1109	0.1178	0.1069	0.1099	0.1156	0.1195	0.1293	0.107	0.1124	0.1134	0.1121	0.1299	0.1285	0.1209	0.3218	0.2923	0.3667	0.1721	0.1752	0.1871	0.5468	0.2013	0.3528	0.2751	0.3698	0.3288	0.2468	0.2669	0.2262	0.1515	0.1459	0.1536	0.1869
36	0.1222	0.1191	0.127	0.1294	0.1163	0.1158	0.1229	0.1287	0.1216	0.1915	0.1899	0.2024	0.1337	0.1275	0.1362	0.1222	0.1129	0.1178	0.1058	0.1141	0.1162	0.1252	0.1298	0.1068	0.1133	0.1129	0.1117	0.1271	0.1238	0.1184	0.3433	0.3555	0.3999	0.1838	0.1895	0.2059	0.645	0.1869	0.3457	0.383	0.4937	0.3813	0.2589	0.28	0.2359	0.1507	0.145	0.1511	0.1774
38	0.1186	0.1193	0.1195	0.1317	0.1159	0.1151	0.1216	0.1266	0.1213	0.1914	0.1892	0.2008	0.1286	0.1271	0.1369	0.1237	0.1145	0.1189	0.1041	0.1124	0.1159	0.137	0.1555	0.1072	0.1138	0.1127	0.1116	0.1248	0.1214	0.1178	0.3686	0.3814	0.4306	0.1995	0.205	0.2257	0.7007	0.199	0.4037	0.4702	0.5736	0.4328	0.2686	0.2951	0.2453	0.1507	0.1458	0.1486	0.1686
40	0.1179	0.1199	0.1249	0.1306	0.1165	0.1153	0.1208	0.124	0.1194	0.1907	0.1888	0.2015	0.1286	0.13	0.1361	0.1247	0.1142	0.1238	0.1033	0.1116	0.1152	0.1345	0.1488	0.1052	0.1144	0.1117	0.1113	0.1225	0.1191	0.1169	0.4009	0.4204	0.4557	0.2199	0.2275	0.2511	0.7663	0.2188	0.4672	0.6999	0.5485	0.5208	0.2784	0.3075	0.2532	0.1503	0.1444	0.1475	0.1627
42	0.1165	0.1183	0.1189	0.1296	0.1168	0.1164	0.1223	0.1243	0.119	0.19	0.1883	0.1996	0.1285	0.123	0.1365	0.1255	0.1145	0.1238	0.1022	0.1087	0.1139	0.1295	0.1414	0.1046	0.1128	0.1112	0.1106	0.1205	0.1174	0.1146	0.4238	0.4455	0.4726	0.2516	0.2674	0.3055	0.769	0.2418	0.5016	0.7199	0.4927	0.5528	0.2904	0.3154	0.2591	0.1497	0.1444	0.145	0.1575
44	0.1165	0.119	0.1185	0.1292	0.1162	0.115	0.1205	0.1244	0.1215	0.1896	0.189	0.2001	0.1273	0.1232	0.1362	0.1263	0.116	0.1236	0.1018	0.1093	0.1129	0.1287	0.1395	0.1086	0.1119	0.1112	0.1105	0.1196	0.1177	0.1141	0.4492	0.4656	0.4933	0.3021	0.3264	0.367	0.7864	0.2758	0.5471	0.7345	0.5189	0.4984	0.2936	0.319	0.2677	0.1491	0.1452	0.1438	0.1789
46	0.1166	0.1197	0.119	0.1296	0.1162	0.1147	0.1198	0.121	0.1198	0.1903	0.1885	0.1999	0.1281	0.1249	0.1359	0.1393	0.1257	0.1344	0.1143	0.1269	0.1264	0.13	0.1407	0.1109	0.1176	0.1149	0.1158	0.1189	0.1175	0.1154	0.3758	0.4854	0.5101	0.3487	0.3781	0.4179	0.8827	0.3518	0.5934	0.9284	0.703	0.6737	0.3083	0.3254	0.2736	0.1488	0.146	0.1451	0.2532
48	0.1143	0.1197	0.119	0.1295	0.1165	0.1151	0.1178	0.1285	0.1211	0.1884	0.1884	0.2001	0.1261	0.1236	0.1353	0.1508	0.1342	0.1428	0.113	0.1303	0.1277	0.1273	0.146	0.1131	0.122	0.1152	0.1171	0.1187	0.1181	0.1162	0.3851	0.4905	0.5113	0.3711	0.4119	0.4381	0.8953	0.3952	0.6179	0.9941	0.7341	0.7869	0.3152	0.3224	0.2884	0.1478	0.146	0.1423	0.288
50	0.1108	0.1197	0.1182	0.132	0.1164	0.1167	0.121	0.1321	0.1239	0.1868	0.1863	0.1987	0.1267	0.1248	0.137	0.1525	0.1411	0.1476	0.1115	0.1263	0.1253	0.1259	0.1445	0.1101	0.1233	0.1145	0.1173	0.1186	0.1172	0.1155	0.3855	0.4844	0.5013	0.3916	0.4334	0.4598	0.9011	0.4231	0.6241	0.915	0.7515	0.7817	0.3148	0.3212	0.2945	0.1454	0.1436	0.1384	0.3153
52	0.1085	0.1197	0.1173	0.1345	0.1163	0.1159	0.1203	0.1276	0.1247	0.1856	0.1841	0.1968	0.1257	0.121	0.1346	0.1527	0.1406	0.1476	0.1087	0.1221	0.1219	0.1247	0.1421	0.107	0.1228	0.1135	0.1162	0.1172	0.1159	0.1148	0.3649	0.4783	0.4919	0.3974	0.4484	0.4694	0.9047	0.4352	0.6095	0.8623	0.7564	0.6973	0.3146	0.32	0.2993	0.1433	0.141	0.1379	0.3324
54	0.1075	0.12	0.1177	0.1328	0.1154	0.116	0.1193	0.1197	0.1303	0.1849	0.1831	0.1951	0.1257	0.1248	0.1342	0.1531	0.1411	0.1502	0.1079	0.1185	0.1198	0.122	0.1399	0.1051	0.1214	0.1127	0.115	0.1171	0.1153	0.114	0.3544	0.4738	0.4849	0.4091	0.4623	0.4796	0.9111	0.4447	0.621	0.8678	0.7135	0.6502	0.3118	0.3252	0.3092	0.1425	0.14	0.1349	0.3425
56	0.107	0.1183	0.1159	0.1447	0.1159	0.1201	0.1192	0.1257	0.1234	0.184	0.182	0.1943	0.126	0.1228	0.1339	0.1539	0.1398	0.1488	0.1062	0.116	0.1182	0.12	0.138	0.1111	0.1205	0.1116	0.1141	0.1162	0.1146	0.1142	0.3596	0.4672	0.4753	0.4186	0.4706	0.4877	0.9142	0.4507	0.6189	0.8897	0.653	0.6432	0.3159	0.3316	0.3221	0.1436	0.1394	0.1348	0.3533
58	0.1068	0.1183	0.1158	0.143	0.1157	0.1147	0.1197	0.1221	0.1267	0.1836	0.181	0.1929	0.1261	0.1216	0.1332	0.1567	0.1411	0.1494	0.1054	0.1145	0.1163	0.1274	0.1337	0.1165	0.1191	0.1117	0.1134	0.1154	0.1151	0.1148	0.3415	0.4654	0.4698	0.429	0.4805	0.4902	0.9228	0.4544	0.6429	0.9287	0.728	0.6777	0.3288	0.3388	0.3396	0.1429	0.14	0.1344	0.3841
60	0.1065	0.1185	0.1156	0.1355	0.1154	0.114	0.1188	0.125	0.1216	0.1821	0.1801	0.1914	0.1239	0.1192	0.1323	0.1642	0.149	0.1523	0.1063	0.1133	0.1164	0.123	0.13	0.1144	0.1186	0.1108	0.1131	0.1162	0.1146	0.1146	0.357	0.4632	0.4611	0.4411	0.4918	0.4837	0.9299	0.458	0.7111	0.9739	0.7782	0.7382	0.3383	0.3596	0.3549	0.1444	0.1399	0.1323	0.4164
62	0.1065	0.1174	0.1152	0.1435	0.1153	0.1149	0.1199	0.1295	0.1286	0.1811	0.179	0.1899	0.1238	0.1199	0.132	0.166	0.1697	0.1612	0.1073	0.1117	0.1171	0.1243	0.1273	0.1204	0.1179	0.1101	0.1134	0.1155	0.115	0.1153	0.3819	0.4642	0.4546	0.426	0.4987	0.4802	0.9541	0.559	0.7408	1.0048	0.8367	0.7679	0.3534	0.3695	0.365	0.149	0.1387	0.1329	0.4839
64	0.1063	0.1172	0.1148	0.1376	0.1148	0.1146	0.1207	0.1218	0.1265	0.1801	0.1778	0.1881	0.1232	0.1174	0.1314	0.1767	0.1729	0.168	0.1083	0.1111	0.1179	0.1231	0.1288	0.1227	0.1164	0.1101	0.1132	0.1154	0.1158	0.1144	0.3866	0.4642	0.446	0.472	0.5198	0.5013	0.9666	0.5635	0.7543	1.0429	0.9098	0.9097	0.3633	0.3737	0.3628	0.1599	0.141	0.1304	0.5365
66	0.1061	0.1168	0.1144	0.1294	0.1147	0.1148	0.1199	0.1239	0.1215	0.1795	0.1768	0.1871	0.1223	0.1165	0.1308	0.1779	0.1774	0.18	0.1121	0.1112	0.1226	0.1212	0.1321	0.139	0.1169	0.1095	0.1126	0.1156	0.1165	0.1139	0.3869	0.4641	0.436	0.4833	0.5289	0.5105	0.9753	0.5561	0.7884	1.0794	0.9576	0.979	0.3689	0.3789	0.3692	0.1682	0.141	0.1288	0.5703
68	0.106	0.1161	0.1143	0.1274	0.1143	0.1147	0.1225	0.1235	0.1298	0.1786	0.1758	0.1864	0.1228	0.1156	0.1308	0.1913	0.1798	0.1869	0.115	0.1101	0.1278	0.1197	0.145	0.1424	0.1179	0.1092	0.1124	0.1174	0.1162	0.1138	0.386	0.4589	0.4304	0.4884	0.5305	0.516	0.9923	0.5586	0.7993	1.0621	0.9753	1.0246	0.374	0.3811	0.3733	0.1825	0.1417	0.1319	0.5869
[truncated: 29 more columns]
