# Supplementary material for: Engineered cross-feeding creates inter- and intra-species synthetic yeast communities with enhanced bioproduction
Source: Nat Commun. 2024 Oct 16;15:8924. doi: 10.1038/s41467-024-53117-4 (PMC11484764; doi:10.1038/s41467-024-53117-4)
Supplement: Supplementary file 5 — Source Data file_Figure.zip [file 41467_2024_53117_MOESM5_ESM.zip › Supplementary Figure 10_11.xlsx]

## Sheet: OD
Aerobic condition
YNNBD2		24h			48h			72h
Strains	Inoculation ratio	rep 1	rep 2	rep 3	rep 1	rep 2	rep 3	rep 1	rep 2	rep 3
Yl∆trp2/Yl∆trp4	10:1	0.115	0.119	0.117	0.187	0.251	0.187	0.294	0.354	0.307
	1:1	0.199	0.177	0.144	1.149	1.084	1.078	1.29	1.3	1.322
	1:10	0.341	0.389	0.399	1.264	1.28	1.273	1.421	1.453	1.422
SC∆trp2/Yl∆trp4	10:1	0.096	0.104	0.094	0.09	0.097	0.087	0.091	0.095	0.088
	1:1	0.097	0.099	0.106	0.108	0.111	0.118	0.152	0.134	0.252
	1:10	0.119	0.118	0.129	0.693	0.784	0.551	0.946	1.023	0.811
Aerobic condition
YNNBD10		24h			48h			72h
Strains	Inoculation ratio	rep 1	rep 2	rep 3	rep 1	rep 2	rep 3	rep 1	rep 2	rep 3
Yl∆trp2/Yl∆trp4	10:1	0.133	0.148	0.148	0.086	0.088	0.083	0.209	0.267	0.083
	1:1	0.112	0.113	0.135	0.128	0.146	0.126	1.01	1.011	0.234
	1:10	0.129	0.131	0.148	0.437	0.411	0.414	1.122	1.133	1.002
SC∆trp2/Yl∆trp4	10:1	0.095	0.091	0.092	0.092	0.091	0.092	0.092	0.09	0.091
	1:1	0.116	0.092	0.103	0.113	0.098	0.108	0.187	0.141	0.171
	1:10	0.102	0.099	0.099	0.169	0.192	0.197	0.989	0.847	0.987
Semi-anaerobic condtition
YNNBD2		24h			48h			72h
Strains	Inoculation ratio	rep 1	rep 2	rep 3	rep 1	rep 2	rep 3	rep 1	rep 2	rep 3
Yl∆trp2/Yl∆trp4	10:1	0.152	0.116	0.135	0.165	0.122	0.144	0.184	0.157	0.18
	1:1	0.141	0.13	0.129	0.27	0.154	0.19	0.476	0.31	0.348
	1:10	0.111	0.116	0.124	0.583	0.429	0.537	0.778	0.635	0.746
SC∆trp2/Yl∆trp4	10:1	0.116	0.146	0.114	0.123	0.154	0.12	0.136	0.161	0.127
	1:1	0.142	0.134	0.118	0.747	0.518	0.404	0.767	0.551	0.442
	1:10	0.145	0.127	0.111	0.904	0.5	0.281	0.923	0.556	0.349
Semi-anaerobic condtition
YNNBD10		24h			48h			72h
Strains	Inoculation ratio	rep 1	rep 2	rep 3	rep 1	rep 2	rep 3	rep 1	rep 2	rep 3
Yl∆trp2/Yl∆trp4	10:1	0.146	0.135	0.129	0.14	0.131	0.125	0.156	0.143	0.131
	1:1	0.122	0.111	0.122	0.154	0.134	0.156	0.274	0.269	0.313
	1:10	0.108	0.135	0.181	0.167	0.155	0.145	0.725	0.521	0.494
SC∆trp2/Yl∆trp4	10:1	0.12	0.116	0.104	0.13	0.116	0.119	0.133	0.114	0.12
	1:1	0.152	0.107	0.149	0.193	0.095	0.195	0.477	0.097	0.556
	1:10	0.175	0.137	0.142	0.244	0.196	0.331	0.86	0.738	1

## Sheet: Glucose
Aerobic condition
YNNBD2		24h			48h			72h
Strains	Inoculation ratio	rep 1	rep 2	rep 3	rep 1	rep 2	rep 3	rep 1	rep 2	rep 3
Yl∆trp2/Yl∆trp4	10:1	19.0987	19.0987	19.0779	17.0972	18.0771	17.2432	21.6214	18.9945	19.9952
	1:1	17.7436	19.5366	18.0563	13.1777	13.824	13.4279	12.0518	12.4688	12.1144
	1:10	13.136	14.4911	17.7227	11.1553	12.2395	12.8232	10.655	11.5515	12.4271
SC∆trp2/Yl∆trp4	10:1	15.0749	11.9476	10.1546	0	0	0	0	0	0
	1:1	17.9937	13.7823	14.1159	0	0	0	0	0	0
	1:10	10.0086	10.0503	10.0503	8.38244	8.38244	8.61178	0	0	0
Aerobic condition
YNNBD10		24h			48h			72h
Strains	Inoculation ratio	rep 1	rep 2	rep 3	rep 1	rep 2	rep 3	rep 1	rep 2	rep 3
Yl∆trp2/Yl∆trp4	10:1	69.4277	97.0941	93.383	97.7404	97.7404	81.5826	114.19	95.1969	103.578
	1:1	101.326	94.2795	90.1931	99.033	99.8878	97.3651	104.537	88.3376	87.8372
	1:10	103.349	100.576	101.535	96.7814	96.3644	93.0286	95.6764	87.5245	88.8588
SC∆trp2/Yl∆trp4	10:1	73.66	72.0338	101.702	82.7084	94.3004	90.9854	100.242	106.122	113.94
	1:1	92.2363	96.1559	98.0531	87.2535	89.4843	91.2564	60.9214	60.7546	62.5059
	1:10	101.201	96.4478	98.9496	80.4776	74.3481	61.0882	18.9945	17.9103	14.6371
Semi-anaerobic condtition
YNNBD2		24h			48h			72h
Strains	Inoculation ratio	rep 1	rep 2	rep 3	rep 1	rep 2	rep 3	rep 1	rep 2	rep 3
Yl∆trp2/Yl∆trp4	10:1	19.4115	19.8701	20.0786	19.9535	17.7436	19.5782	0	0	0
	1:1	20.5373	16.8679	18.369	14.8456	13.7823	15.471	0	0	0
	1:10	17.0972	10.5507	10.5507	16.6594	17.0972	0	0	0	0
SC∆trp2/Yl∆trp4	10:1	18.9319	18.786	18.098	0	0	0	0	0	0
	1:1	17.7853	15.3876	13.3862	0	0	0	0	0	0
	1:10	18.3273	18.0354	18.0354	0	12.9066	15.7629	0	0	0
Semi-anaerobic condtition
YNNBD10		24h			48h			72h
Strains	Inoculation ratio	rep 1	rep 2	rep 3	rep 1	rep 2	rep 3	rep 1	rep 2	rep 3
Yl∆trp2/Yl∆trp4	10:1	101.973	93.1328	98.6161	103.39	99.4917	103.495	101.973	93.1328	98.6161
	1:1	95.0718	76.558	95.6764	95.9266	94.8633	94.6965	95.0718	76.558	95.6764
	1:10	94.9675	96.2393	95.5304	92.6741	100.659	93.9251	94.9675	96.2393	95.5304
SC∆trp2/Yl∆trp4	10:1	99.3041	68.5521	94.4671	73.2222	96.698	61.4426	107.477	102.431	101.076
	1:1	95.6972	95.8432	102.369	70.3451	97.6153	97.4277	63.319	103.036	62.1098
	1:10	79.6228	94.3837	0.168014	101.243	101.097	79.3309	84.9809	94.0293	0

## Sheet: Ethanol
Aerobic condition
YNNBD2		24h			48h			72h
Strains	Inoculation ratio	rep 1	rep 2	rep 3	rep 1	rep 2	rep 3	rep 1	rep 2	rep 3
Yl∆trp2/Yl∆trp4	10:1	0	0	0	0	0	0	0.42249	0	0
	1:1	0	0	0	0.518324	0.901657	1.18916	0	0	0
	1:10	0	0	0	0.326657	0.70999	0.901657	0.42249	0.518324	0.70999
SC∆trp2/Yl∆trp4	10:1	1.38082	1.47666	1.28499	1.28499	1.28499	1.47666	0.70999	0.805824	1.09332
	1:1	0.901657	1.09332	0.997491	0	0	1.57249	0.70999	0.805824	0.901657
	1:10	0.326657	0.326657	0.326657	0	0	0	0.805824	0.614157	0.614157
Aerobic condition
YNNBD10		24h			48h			72h
Strains	Inoculation ratio	rep 1	rep 2	rep 3	rep 1	rep 2	rep 3	rep 1	rep 2	rep 3
Yl∆trp2/Yl∆trp4	10:1	0	0	0	0.13499	0.42249	0.901657	0.518324	1.18916	2.24332
	1:1	0	0	0.0391566	0.230823	0.518324	1.09332	0.70999	1.57249	3.10583
	1:10	0.0391566	0.0391566	0.0391566	0.13499	0.42249	0.997491	0.614157	1.85999	4.06416
SC∆trp2/Yl∆trp4	10:1	0.13499	0.13499	0.42249	1.85999	2.72249	2.72249	2.81833	2.62666	1.95582
	1:1	0.13499	0.230823	0.42249	2.81833	3.29749	0.13499	6.84333	6.36416	5.69333
	1:10	0.13499	0.230823	0.326657	4.15999	4.83083	4.73499	11.635	11.5392	10.0058
Semi-anaerobic condtition
YNNBD2		24h			48h			72h
Strains	Inoculation ratio	rep 1	rep 2	rep 3	rep 1	rep 2	rep 3	rep 1	rep 2	rep 3
Yl∆trp2/Yl∆trp4	10:1	0	0	0	0	0	0	0	0	0
	1:1	0	0	0	1.09332	0.805824	1.18916	2.14749	2.14749	2.05166
	1:10	0	0	0	0	0	0	0	1.66832	3.10583
SC∆trp2/Yl∆trp4	10:1	0	0	0	0	0	0	0	0	0
	1:1	0	0	0	4.83083	5.30999	5.40583	4.63916	4.73499	5.30999
	1:10	0	0	0	0	1.95582	1.18916	6.55583	5.40583	3.68083
Semi-anaerobic condtition
YNNBD10		24h			48h			72h
Strains	Inoculation ratio	rep 1	rep 2	rep 3	rep 1	rep 2	rep 3	rep 1	rep 2	rep 3
Yl∆trp2/Yl∆trp4	10:1	0	0	0	0	0	0	0	0	0
	1:1	0.230823	0.230823	0.13499	0.805824	0.901657	0.997491	0	0	0
	1:10	0.13499	0.13499	0.518324	0	0.997491	2.14749	0	0	0
SC∆trp2/Yl∆trp4	10:1	0	0	0	0	0	0	0	0	0
	1:1	0.230823	0.230823	0.230823	2.14749	2.53082	1.85999	11.4433	0	12.4975
	1:10	0.13499	0.326657	0	0.901657	1.38082	2.33916	5.50166	8.56833	25.8183

## Sheet: Citrate
Aerobic condition
YNNBD2		24h			48h			72h
Strains	Inoculation ratio	rep 1	rep 2	rep 3	rep 1	rep 2	rep 3	rep 1	rep 2	rep 3
Yl∆trp2/Yl∆trp4	10:1	0.171924	0.253687	0.266266	0.364801	0.402538	0.402538	0.654117	0.842802	0.670889
	1:1	0.360608	0.413021	0.331258	1.22227	1.18453	0.842802	1.40676	1.64157	1.47385
	1:10	0.471723	0.572354	1.1405	2.56612	1.96652	2.61014	1.84912	1.96862	2.46129
SC∆trp2/Yl∆trp4	10:1	0	0	0	0.792486	0.771521	0.849091	0.605898	0.584933	0.735881
	1:1	0.691854	0.58074	0.58703	1.6793	1.41934	1.37741	1.59754	1.45498	1.49062
	1:10	0.0650031	0.0650031	0.0650031	0.0587136	0.081775	0.0314592	1.95185	2.20343	1.67092
Aerobic condition
YNNBD10		24h			48h			72h
Strains	Inoculation ratio	rep 1	rep 2	rep 3	rep 1	rep 2	rep 3	rep 1	rep 2	rep 3
Yl∆trp2/Yl∆trp4	10:1	0.069196	0.121608	0.109029	0.0712925	0.140477	0.109029	0.205468	0.18031	0.199179
	1:1	0.0482311	0.0377487	0.0440381	0.1866	0.14467	0.159345	0.626863	0.654117	0.559775
	1:10	0	0	0	0.547196	0.50317	0.599609	0.905696	0.689758	0.631056
SC∆trp2/Yl∆trp4	10:1	0.289328	0.289328	0.427696	1.31451	1.69188	1.45707	2.47807	2.68352	2.94349
	1:1	0.259977	0.270459	0.285135	1.63947	1.67092	1.58077	3.48438	2.70449	5.60603
	1:10	0.0608101	0.090161	0.0880645	1.87008	1.90363	1.74849	2.83866	3.07347	2.82189
Semi-anaerobic condtition
YNNBD2		24h			48h			72h
Strains	Inoculation ratio	rep 1	rep 2	rep 3	rep 1	rep 2	rep 3	rep 1	rep 2	rep 3
Yl∆trp2/Yl∆trp4	10:1	0	0	0	0.129994	0.109029	0.129994	0	0	0.153056
	1:1	0	0	0	2.35228	2.19923	2.55144	3.04412	3.94561	3.70451
	1:10	0	0	0.46753	2.07135	2.20343	0.94553	3.30199	3.28731	0.387863
SC∆trp2/Yl∆trp4	10:1	0.0335557	0.0377487	0.0293627	0.182407	0.121608	0.146766	0.283038	0.218047	0.213854
	1:1	0.34174	0.29981	0.249494	1.72123	1.86589	1.87428	1.54722	1.60383	1.71285
	1:10	0.450758	0.450758	0.406731	2.29777	2.26213	1.63737	2.73174	2.04619	0.37738
Semi-anaerobic condtition
YNNBD10		24h			48h			72h
Strains	Inoculation ratio	rep 1	rep 2	rep 3	rep 1	rep 2	rep 3	rep 1	rep 2	rep 3
Yl∆trp2/Yl∆trp4	10:1	0.0712925	0.0503276	0.0503276	0	0	0	0.109029	0.109029	0.115319
	1:1	0.457047	0.366898	0.473819	2.1573	2.01474	2.12585	2.92043	2.28728	1.92669
	1:10	0.429793	0.440275	0.433986	1.77364	1.94975	2.78835	3.36698	3.5913	0.754749
SC∆trp2/Yl∆trp4	10:1	0.0377487	0.00630128	0.0377487	0.0838715	0.0566171	0.0629066	0.136284	0.14467	0
	1:1	0.259977	0.253687	0.289328	1.34596	1.62479	1.11115	4.11962	0.9036	4.09446
	1:10	0.333354	0.408828	0	0	0	0	3.46551	3.97706	0.855381

## Sheet: glycerol
Aerobic condition
YNNBD2		24h			48h			72h
Strains	Inoculation ratio	rep 1	rep 2	rep 3	rep 1	rep 2	rep 3	rep 1	rep 2	rep 3
Yl∆trp2/Yl∆trp4	10:1	0	0	0	0	0	0	0	0	0
	1:1	0	0	0	0	0	0.052036	0	0	0
	1:10	0	0	0	0.159468	0.213185	0	0	0	0
SC∆trp2/Yl∆trp4	10:1	0	0	0	0	0	0	0	0	0
	1:1	0	0	0	0	0	0	0.159468	0.159468	0.159468
	1:10	0.0788941	0.0788941	0.0788941	3.4093	3.4093	3.48987	0.052036	0.052036	0.052036
Aerobic condition
YNNBD10		24h			48h			72h
Strains	Inoculation ratio	rep 1	rep 2	rep 3	rep 1	rep 2	rep 3	rep 1	rep 2	rep 3
Yl∆trp2/Yl∆trp4	10:1	0	0	0	0	0	0	0	0	0
	1:1	0	0	0	0	0	0	0	0	0
	1:10	0	0	0	0	0	0	0	0.0251779	0.13261
SC∆trp2/Yl∆trp4	10:1	0	0	0	0	0.0251779	0.0251779	0.0251779	0.052036	0.052036
	1:1	0	0	0	0.0251779	0.0251779	0.0251779	0.186326	0.159468	0.213185
	1:10	0	0	0	0.159468	0.159468	0.159468	0.293759	0.266901	0.293759
