# Supplementary material for: Engineered cross-feeding creates inter- and intra-species synthetic yeast communities with enhanced bioproduction
Source: Nat Commun. 2024 Oct 16;15:8924. doi: 10.1038/s41467-024-53117-4 (PMC11484764; doi:10.1038/s41467-024-53117-4)
Supplement: Supplementary file 5 — Source Data file_Figure.zip [file 41467_2024_53117_MOESM5_ESM.zip › Supplementary Figure 12_13_14_16.xlsx]

## Sheet: OD
Strain	Inoculation ratio		Time (hr)
			0	24	48	72	96	120
YL mono (P+B)	-	rep 1	0.1	42.4	53.8	52.2	59.3	58.2
		rep 2	0.1	41.4	54.9	56.2	57.9	61.8
YL WT-P/YL WT-B	1:1	rep 1	0.1	39.1	49.9	52.3	53.7	57.9
		rep 2	0.1	36	43.6	49.1	46.5	49.4
YL △trp2-B/YL △trp4-P	1:10	rep 1	0.1	2.54	46	49.9	51.8	52.2
		rep 2	0.1	1.66	51.8	51.3	64.2	58
	1:1	rep 1	0.1	4.34	26.5	21.6	21.4	29.1
		rep 2	0.1	4.74	31.3	24.7	22.4	28.7
	10:1	rep 1	0.1	0.82	2.62	5.78	7.74	8.96
		rep 2	0.1	0.92	3.16	6.02	7.94	9.5
SC mono (P+B)	-	rep 1	0.1	14.1	22.7	27.7	30.7	37.5
		rep 2	0.1	13.7	23.2	27.2	28.2	37.6
SC WT-P/SC WT-B	1:1	rep 1	0.1	21.7	28.9	35.2	34.6	42
		rep 2	0.1	23.6	30	36.4	38.9	43.7
SC △trp2-B/SC △trp4-P	1:10	rep 1	0.1	0.96	16.5	20.3	25.4	31.3
		rep 2	0.1	1.28	16.6	22.7	28.8	33.9
	1:1	rep 1	0.1	8.94	43.1	32.6	36	39.4
		rep 2	0.1	9.04	43.7	33.4	35.8	41.3
	10:1	rep 1	0.1	2.58	4.3	11.74	15.12	19.3
		rep 2	0.1	2.68	4.14	11.54	15.4	20.4
SC △trp2-B/YL △trp4-P	1:10	rep 1	0.1	0.66	10.6	22.3	24.1	25.7
		rep 2	0.1	0.98	9.9	26.2	25.4	24
	1:1	rep 1	0.1	7.98	39.7	34.3	41.1	46.3
		rep 2	0.1	8.02	39.1	32.4	38.5	42.4
	10:1	rep 1	0.1	2.48	2.38	3.06	3.9	4.6
		rep 2	0.1	2.76	2.24	3.64	4.38	5.2
YL △trp2-B/SC △trp4-P	1:10	rep 1	0.1	0.34	16.4	39.3	49.3	44.6
		rep 2	0.1	0.64	16.3	42.2	52	53.1
	1:1	rep 1	0.1	3.3	52.8	51.2	47.8	56.9
		rep 2	0.1	3.44	53.1	54.8	48.9	58.9
	10:1	rep 1	0.1	0.84	4.22	13.08	18.58	27.3
		rep 2	0.1	0.1	4.2	12.46	19.5	28.2

## Sheet: Metabolite
Strain	Inoculation ratio		b-Alanine (mM)	Malonic semialdehyde (mM)	3-HP (mM)
YL mono (P+B)	-	rep 1	0.0719258	0.019657	0.223754
		rep 2	0.0705894	0.0231193	0.259251
YL WT-P/YL WT-B	1:1	rep 1	0.0910998	0.0193367	0.0866882
		rep 2	0.0925476	0.0182461	0.139507
YL △trp2-B/YL △trp4-P	1:10	rep 1	0.105559	0.0378425	0.229315
		rep 2	0.100455	0.0396775	0.300386
YL △trp2-B/YL △trp4-P	1:1	rep 1	0.295963	1.85189	2.61863
		rep 2	0.226469	1.66995	2.7133
YL △trp2-B/YL △trp4-P	10:1	rep 1	0	1.07232	4.73437
		rep 2	0.0392576	1.10563	4.60738
SC mono (P+B)	-	rep 1	0.167722	0.0593432	0.094148
		rep 2	0.219453	0.0423781	0.129219
SC WT-P/SC WT-B	1:1	rep 1	0.191703	0.0580794	0.0694823
		rep 2	0.187601	0.0639307	0.0600075
SC △trp2-B/SC △trp4-P	1:10	rep 1	0	0.0597586	0
		rep 2	0	0.0729326	0
SC △trp2-B/SC △trp4-P	1:1	rep 1	0	0.0441698	0.171962
		rep 2	0	0.0726296	0.108506
SC △trp2-B/SC △trp4-P	10:1	rep 1	0	1.57269	0.0719625
		rep 2	0	1.62612	0.135128
SC △trp2-B/YL △trp4-P	1:10	rep 1	0.0891138	1.45555	0.0609763
		rep 2	0.0863667	1.44981	0.0910478
SC △trp2-B/YL △trp4-P	1:1	rep 1	0	0.138317	0.204475
		rep 2	0	0.180228	0.202828
SC △trp2-B/YL △trp4-P	10:1	rep 1	0	1.40204	4.5119
		rep 2	0	1.52945	4.48814
YL △trp2-B/SC △trp4-P	1:10	rep 1	0.179768	1.05256	1.16661
		rep 2	0.222385	0.847475	1.07118
YL △trp2-B/SC △trp4-P	1:1	rep 1	0.179174	0.224701	0.811448
		rep 2	0.185559	0.102076	0.600966
YL △trp2-B/SC △trp4-P	10:1	rep 1	0.15987	1.44926	3.96272
		rep 2	0.165958	1.49641	3.96096
