# Supplementary material for: Engineered cross-feeding creates inter- and intra-species synthetic yeast communities with enhanced bioproduction
Source: Nat Commun. 2024 Oct 16;15:8924. doi: 10.1038/s41467-024-53117-4 (PMC11484764; doi:10.1038/s41467-024-53117-4)
Supplement: Supplementary file 5 — Source Data file_Figure.zip [file 41467_2024_53117_MOESM5_ESM.zip › Supplementary Figure 15.xlsx]

## Sheet: Sup Fig 15
			Glucose (g/L)	Ethanol (g/L)	Citrate (g/L)	Pyruvate (mg/L)
24 hr	YL WT-PB	rep 1	0	-	0.0152025	8.30864
		rep 2	0	-	0.0141543	2.33047
	YL ∆trp2-B/YL ∆trp4-P = 10:1	rep 1	18.7486	-	0.0157266	40.3273
		rep 2	18.7903	-	0.0178231	37.4902
	YL ∆trp2-B/YL ∆trp4-P = 1:1	rep 1	10.4143	-	0.0167749	38.8074
		rep 2	10.1328	-	0.025685	39.4154
	YL ∆trp2-B/YL ∆trp4-P = 1:10	rep 1	13.6354	-	0.0262091	38.9088
		rep 2	13.797	-	0.017299	39.4154
	SC ∆trp2-B/YL ∆trp4-P =10:1	rep 1	17.0338	0.776456	0.00629243	44.7856
		rep 2	17.0859	0.800415	0.0183473	46.5081
	YL ∆trp2-B/SC ∆trp4-P = 10:1	rep 1	19.52	-	0.0183473	43.8737
		rep 2	19.4105	-	0.0178231	44.6843
48 hr	YL WT-PB	rep 1	0	-	0.0141543	2.0265
		rep 2	0	-	0.0146784	2.22915
	YL ∆trp2-B/YL ∆trp4-P = 10:1	rep 1	15.5327	-	0.00891304	74.3725
		rep 2	15.3398	-	0.00891304	63.5307
	YL ∆trp2-B/YL ∆trp4-P = 1:1	rep 1	0	-	0.0183473	1.6212
		rep 2	0	-	0.0162508	1.72252
	YL ∆trp2-B/YL ∆trp4-P = 1:10	rep 1	0	-	0.0167749	6.18082
		rep 2	0	-	0.0167749	4.96492
	SC ∆trp2-B/YL ∆trp4-P =10:1	rep 1	10.2996	2.66917	0.0272573	191.808
		rep 2	9.31451	3.02854	0.0277815	198.597
	YL ∆trp2-B/SC ∆trp4-P = 10:1	rep 1	18.2378	-	0.00891304	23.5074
		rep 2	18.561	-	0.107448	23.2034
72 hr	YL WT-PB	rep 1	0	-	7.02325	2.12782
		rep 2	0	-	6.85134	2.0265
	YL ∆trp2-B/YL ∆trp4-P = 10:1	rep 1	12.0874	-	0.722245	82.8838
		rep 2	12.2021	-	0.736396	66.9758
	YL ∆trp2-B/YL ∆trp4-P = 1:1	rep 1	0	-	0.89206	0.024318
		rep 2	0	-	0.908308	3.03975
	YL ∆trp2-B/YL ∆trp4-P = 1:10	rep 1	0	-	0.409343	2.12782
		rep 2	0	-	0.429784	2.63445
	SC ∆trp2-B/YL ∆trp4-P =10:1	rep 1	0	4.05875	1.35905	292.93
		rep 2	0	4.15458	1.29039	271.551
	YL ∆trp2-B/SC ∆trp4-P = 10:1	rep 1	14.1462	-	0.512071	72.7513
		rep 2	14.4694	-	0.499492	75.0818
144 hr	YL WT-PB	rep 1	0	-	0.0178231	3.03975
		rep 2	0	-	0.0183473	2.93842
	YL ∆trp2-B/YL ∆trp4-P = 10:1	rep 1	6.2758	-	0.085435	150.974
		rep 2	6.4061	-	0.104303	124.326
	YL ∆trp2-B/YL ∆trp4-P = 1:1	rep 1	0	-	0.0686631	4.25565
		rep 2	0	-	0.0450775	4.25565
	YL ∆trp2-B/YL ∆trp4-P = 1:10	rep 1	0	-	0.0435052	5.87685
		rep 2	0	-	0.0366916	4.55962
	SC ∆trp2-B/YL ∆trp4-P =10:1	rep 1	0	-	0.0969657	9.32189
		rep 2	0	-	0.0838626	9.01792
	YL ∆trp2-B/SC ∆trp4-P = 10:1	rep 1	0	-	0.188163	180.966
		rep 2	0	-	0.200218	176.812
