# Supplementary material for: Engineered cross-feeding creates inter- and intra-species synthetic yeast communities with enhanced bioproduction
Source: Nat Commun. 2024 Oct 16;15:8924. doi: 10.1038/s41467-024-53117-4 (PMC11484764; doi:10.1038/s41467-024-53117-4)
Supplement: Supplementary file 5 — Source Data file_Figure.zip [file 41467_2024_53117_MOESM5_ESM.zip › Supplementary Figure 17.xlsx]

## Sheet: Sup Fig 17
		OD data from Spark plate reader
		0.052335	0.10216	0.15695	0.29067	0.53627	0.65533	0.74217	0.82944	0.050469	0.11359	0.1654	0.32575	0.57905	0.68895	0.75859	0.88805	0.051123	0.097378	0.1468	0.27509	0.49454	0.59595	0.67751	0.77517	0.04924	0.10911	0.16726	0.31308	0.55019	0.6426	0.72372	0.84278	0.059469	0.10987	0.16568	0.30623	0.56944	0.65384	0.72564	0.83881	0.052497	0.10422	0.16106	0.31879	0.5646	0.64899	0.73272	0.8558
		Rearranged OD600nm from spectrophotometer
		0.0988571	0.988571	1.97714	3.95429	7.90857	9.88571	11.8629	13.84	0.1045	1.045	2.09	4.18	8.36	10.45	12.54	14.63	0.101571	1.01571	2.03143	4.06286	8.12571	10.1571	12.1886	14.22	0.100857	1.00857	2.01714	4.03429	8.06857	10.0857	12.1029	14.12	0.101643	1.01643	2.03286	4.06571	8.13143	10.1643	12.1971	14.23	0.100714	1.00714	2.01429	4.02857	8.05714	10.0714	12.0857	14.1
[truncated: 16 more columns]
