# Supplementary material for: Engineered cross-feeding creates inter- and intra-species synthetic yeast communities with enhanced bioproduction
Source: Nat Commun. 2024 Oct 16;15:8924. doi: 10.1038/s41467-024-53117-4 (PMC11484764; doi:10.1038/s41467-024-53117-4)
Supplement: Supplementary file 5 — Source Data file_Figure.zip [file 41467_2024_53117_MOESM5_ESM.zip › Supplementary Figure 18.xlsx]

## Sheet: Sup Fig 12
SC-SC in Aulakh et al. 2023		OD600	Beta alanine (mM)	Beta alanine/OD	MSA (mM)	MSA/OD
SC-SC	WT monoculture	1.49567	3.49547	2.34688	37.886	25.3198
	P/B=1:1	1.13333	0.0511852	1.633	27.6338	25.0418
	△TRP2-B/△TRP4-P 1:10	1.31767	1.12374	0.852005	80.3199	60.9528
	△TRP2-B/△TRP4-P 1:1	1.04167	0.805575	0.779934	70.8257	68.0623
	△TRP2-B/△TRP4-P 10:1	0.361	0.618808	1.74313	54.0197	150.851
This study		OD600	Beta alanine (mM)	Beta alanine/OD	MSA (mM)	MSA/OD	3-HP (mM)	3-HP/OD	MSA+3-HP (mM)	MSA+3-HP/OD
SC-SC	WT monoculture	1.64302	0.193587	0.117972	0.0508606	0.0309125	0.111683	0.0680735	0.162544	0.098986
	P/B=1:1	2.12599	0.189652	0.0892461	0.0610051	0.0286801	0.0647449	0.0304985	0.12575	0.0591786
	△TRP2-B/△TRP4-P 1:10	1.29887	0	0	0.0663456	0.0509539	0	0	0.0663456	0.0509539
	△TRP2-B/△TRP4-P 1:1	1.96403	0	0	0.0583997	0.0296533	0.140234	0.0716011	0.198634	0.101254
	△TRP2-B/△TRP4-P 10:1	0.728567	0	0	1.59941	2.1957	0.103545	0.142475	1.70295	2.33818
YL-YL	WT monoculture	3.19025	0.0712576	0.0223731	0.0213881	0.00669334	0.241502	0.0755979	0.262891	0.0822912
	P/B=1:1	2.98781	0.0918237	0.0307698	0.0187914	0.00628975	0.113098	0.0381635	0.131889	0.0444532
	△TRP2-B/△TRP4-P 1:10	2.98202	0.103007	0.0345607	0.03876	0.0129961	0.264851	0.0886703	0.303611	0.101666
	△TRP2-B/△TRP4-P 1:1	1.39431	0.261216	0.189731	1.76092	1.27239	2.66596	1.91778	4.42688	3.19017
	△TRP2-B/△TRP4-P 10:1	0.396564	0.0196288	0.0486457	1.08898	2.74613	4.67088	11.7848	5.75985	14.5309
comparison with monoculture		Aulakh et al. 2023		This study
		MSA	MSA/OD	MSA	MSA/OD	3-HP (mM)	3-HP/OD	MSA+3-HP (mM)	MSA+3-HP/OD
SC-SC	△TRP2-B/△TRP4-P 1:10	2.12004	2.40732	1.30446	1.64833	0	0	0.40817	0.514759
	△TRP2-B/△TRP4-P 1:1	1.86944	2.68811	1.14823	0.959266	1.25564	1.05182	1.22203	1.02292
	△TRP2-B/△TRP4-P 10:1	1.42585	5.95782	31.4468	71.0296	0.927134	2.09296	10.4769	23.6213
YL-YL	△TRP2-B/△TRP4-P 1:10			1.81222	1.94165	1.09668	1.17292	1.15489	1.23545
	△TRP2-B/△TRP4-P 1:1			82.3316	190.098	11.0391	25.3681	16.8393	38.7668
	△TRP2-B/△TRP4-P 10:1			50.915	410.278	19.3409	155.888	21.9097	176.579
